# Supplementary material for: Codon Usage Optimization in the Prokaryotic Tree of Life: How Synonymous Codons Are Differentially Selected in Sequence Domains with Different Expression Levels and Degrees of Conservation
Source: mBio. 2020 Jul 21;11(4):e00766-20. doi: 10.1128/mBio.00766-20 (PMC7374057; doi:10.1128/mBio.00766-20)
Supplement: TABLE S1b [file mBio.00766-20-st01b.xlsx]

## Sheet: Neisseriaceae
Reference strain: Chromobacterium_violaceum_ATCC_12472_NC_005085

## Sheet: Paenibacillaceae
Reference strain: Paenibacillus_graminis_strain_DSM_15220_NZ_CP009287

## Sheet: Prevotellaceae
Reference strain: Prevotella_melaninogenica_ATCC_25845_NC_014371_chromosome_I

## Sheet: Rhodobacteraceae
Reference strain: Leisingera_methylohalidivorans_DSM_14336_strain_DSM_14336_MB2_NC_023135

## Sheet: Sphingomonadaceae
Reference strain: Sphingomonas_parapaucimobilis_NBRC_15100_NZ_BBPI01000001

## Sheet: Vibrionaceae
Reference strain: Photobacterium gaetbulicola Gung47

## Sheet: Xanthomonadaceae
Reference strain: Rhodanobacter denitrificans 2APBS1

## Sheet: Acetobacteraceae
Reference strain: Roseomonas_mucosa_ATCC_BAA_692_NZ_JHWD01000081

## Sheet: Actinomycetaceae 
Reference strain: Actinomyces_gerencseriae_DSM_6844_NZ_AUBN01000031

## Sheet: Bacillaceae 
Reference strain: Bacillus_subtilis_subsp_spizizenii_TU_B_10_NC_016047
