# Supplementary material for: Codon Usage Optimization in the Prokaryotic Tree of Life: How Synonymous Codons Are Differentially Selected in Sequence Domains with Different Expression Levels and Degrees of Conservation
Source: mBio. 2020 Jul 21;11(4):e00766-20. doi: 10.1128/mBio.00766-20 (PMC7374057; doi:10.1128/mBio.00766-20)
Supplement: TABLE S1c [file mBio.00766-20-st01c.xlsx]

## Sheet: Bacteroidaceae
Reference strain: Bacteroides_vulgatus_ATCC_8482_NC_009614

## Sheet: Enterococcaceae
Reference strain: Tetragenococcus_halophilus_NBRC_12172_NC_016052

## Sheet: Methanobacteriaceae
Reference strain: Methanobrevibacter_smithii_ATCC_35061_strain_ATCC_35061_PS_DSMZ_861_NC_009515

## Sheet: Methanomicrobiaceae
Reference strain: Methanolacinia_petrolearia_DSM_11571_NC_014507

## Sheet: Microbacteriaceae
Refernce strain: Microbacterium_aurum_strain_KACC_15219_NZ_CP018762

## Sheet: Porphyromonadaceae
Reference strain:Porphyromonas_gingivalis_ATCC_33277_NC_010729

## Sheet: Rhodospirillaceae
Reference strain: Oceanibaculum_pacificum_strain_MCCC_1A02656_NZ_LPXN01000181

## Sheet: Spirochaetaceae
Reference strain: Treponema_succinifaciens_DSM_2489_NC_015385

## Sheet: Streptococcaceae
Reference strain: Streptococcus_equi_strain_ATCC_33398_NZ_FTNH01000046
