# Supplementary material for: Codon Usage Optimization in the Prokaryotic Tree of Life: How Synonymous Codons Are Differentially Selected in Sequence Domains with Different Expression Levels and Degrees of Conservation
Source: mBio. 2020 Jul 21;11(4):e00766-20. doi: 10.1128/mBio.00766-20 (PMC7374057; doi:10.1128/mBio.00766-20)
Supplement: TABLE S2 [file mBio.00766-20-st002.xlsx]

## Sheet: PHE genes
Table S2: List of PHE (Putative Highly expresses Proteins)
Orthologous genes for each PHE listed below were retrieved from the Genbank for each of the reference prokaryote genomes used in this work
30S ribosomal protein S1
30S ribosomal protein S2
30S ribosomal protein S3
30S ribosomal protein S4
30S ribosomal protein S5
30S ribosomal protein S6
30S ribosomal protein S7
30S ribosomal protein S8
30S ribosomal protein S9
30S ribosomal protein S10
30S ribosomal protein S11
30S ribosomal protein S12
30S ribosomal protein S13
30S ribosomal protein S14
30S ribosomal protein S15
30S ribosomal protein S17
30S ribosomal protein S18
30S ribosomal protein S19
30S ribosomal protein S20
30S ribosomal protein S21
50S ribosomal protein L1
50S ribosomal protein L2
50S ribosomal protein L3
50S ribosomal protein L4
50S ribosomal protein L5
50S ribosomal protein L6
50S ribosomal protein L9
50S ribosomal protein L10
50S ribosomal protein L11
50S ribosomal protein L7/L12
50S ribosomal protein L13
50S ribosomal protein L14
50S ribosomal protein L15
50S ribosomal protein L16
50S ribosomal protein L17
50S ribosomal protein L18
50S ribosomal protein L19
50S ribosomal protein L20
50S ribosomal protein L21
50S ribosomal protein L22
50S ribosomal protein L23
50S ribosomal protein L24
LSU ribosomal protein L25p
50S ribosomal protein L27
50S ribosomal protein L28
50S ribosomal protein L29
50S ribosomal protein L30
50S ribosomal protein L31
50S ribosomal protein L32
50S ribosomal protein L33
50S ribosomal protein L34
50S ribosomal protein L35
alanyl-tRNA synthetase
arginyl-tRNA synthetase
asparaginyl-tRNA synthetase
aspartyl-tRNA synthetase
cysteinyl-tRNA synthetase
glutaminyl-tRNA synthetase
glutamyl-tRNA synthetase
glycyl-tRNA synthetase alpha chain
glycyl-tRNA synthetase beta chain
histidyl-tRNA synthetase
Isoleucyl-tRNA synthetase
leucyl-tRNA synthetase
lysyl-tRNA synthetase (class II)
methionyl-tRNA formyltransferase
phenylalanyl-tRNA synthetase, alpha subunit
phenylalanyl-tRNA synthetase, beta subunit
prolyl-tRNA synthetase, family II
seryl-tRNA synthetase
threonyl-tRNA synthetase
tryptophanyl-tRNA synthetase
tyrosyl-tRNA synthetase
valyl-tRNA synthetase

## Sheet: Single Alcaligenaceae
Reference strain: Bordetella_holmesii_ATCC_51541_NZ_CP007494
Singleton	Annotated function
D560_RS00090	hypothetical protein
D560_RS00455	hypothetical protein
D560_RS00525	hypothetical protein
D560_RS00660	hypothetical protein
D560_RS00865	autotransporter outer membrane beta-barrel domain-containing protein
D560_RS01435	hypothetical protein
D560_RS01715	hypothetical protein
D560_RS01975	hypothetical protein
D560_RS02015	DUF4880 domain-containing protein
D560_RS02615	hypothetical protein
D560_RS02630	LysR family transcriptional regulator
D560_RS02640	hypothetical protein
D560_RS02645	hypothetical protein
D560_RS18310	Flp pilus assembly protein CpaB
D560_RS03840	sensor domain-containing diguanylate cyclase
D560_RS03970	hypothetical protein
D560_RS04380	hypothetical protein
D560_RS04585	citrate lyase beta chain
D560_RS04910	hypothetical protein
D560_RS04920	hypothetical protein
D560_RS04925	hypothetical protein
D560_RS04935	hypothetical protein
D560_RS04940	hypothetical protein
D560_RS05070	hypothetical protein
D560_RS05330	hypothetical protein
D560_RS06140	hypothetical protein
D560_RS18045	hypothetical protein
D560_RS06910	antibiotic biosynthesis monooxygenase
D560_RS06920	hypothetical protein
D560_RS06930	ferredoxin--NAD(+) reductase
D560_RS06935	(2Fe-2S)-binding protein
D560_RS06945	toluene-4-monooxygenase system protein D
D560_RS06950	toluene-4-monooxygenase system protein B
D560_RS06955	toluene monooxygenase
D560_RS06960	hypothetical protein
D560_RS06965	hypothetical protein
D560_RS06985	hypothetical protein
D560_RS06995	hypothetical protein
D560_RS07560	glycosyl hydrolase
D560_RS07575	CoA transferase
D560_RS08315	LysR family transcriptional regulator
D560_RS09400	hypothetical protein
D560_RS09720	hypothetical protein
D560_RS18585	IS30 family transposase
D560_RS12080	hypothetical protein
D560_RS12350	hypothetical protein
D560_RS12435	hypothetical protein
D560_RS12515	hypothetical protein
D560_RS13805	hypothetical protein
D560_RS13895	AraC family transcriptional regulator
D560_RS14205	hypothetical protein
D560_RS14825	hypothetical protein
D560_RS18710	hypothetical protein
D560_RS15000	short-chain dehydrogenase/reductase SDR
D560_RS15165	LysR family transcriptional regulator
D560_RS15360	FecR family protein
D560_RS15365	TonB-dependent receptor
D560_RS15375	TonB-dependent receptor
D560_RS15610	hypothetical protein
D560_RS16375	hypothetical protein
D560_RS17240	hypothetical protein
D560_RS17315	AraC family transcriptional regulator
D560_RS17340	3-oxoacyl-ACP reductase
D560_RS17345	isoprenylcysteine carboxyl methyltransferase
D560_RS17355	hypothetical protein
D560_RS17580	hypothetical protein
D560_RS17590	hypothetical protein
D560_RS17600	hypothetical protein
D560_RS17615	D-3-phosphoglycerate dehydrogenase
D560_RS18840	hypothetical protein
D560_RS17835	hypothetical protein
D560_RS17840	OsmC family protein

## Sheet: Single Bifidobacteriaceae
Reference strain: Bifidobacterium_longum_subsp_longum_JCM_1217_NC_015067
Singleton	Annotated function
BLLJ_RS00040	hypothetical protein
BLLJ_RS10180	hypothetical protein
BLLJ_RS10200	hypothetical protein
BLLJ_RS10205	hypothetical protein
BLLJ_RS00870	hypothetical protein
BLLJ_RS01070	hypothetical protein
BLLJ_RS10220	hypothetical protein
BLLJ_RS10230	hypothetical protein
BLLJ_RS10240	hypothetical protein
BLLJ_RS10245	hypothetical protein
BLLJ_RS10070	hypothetical protein
BLLJ_RS10250	hypothetical protein
BLLJ_RS01915	hypothetical protein
BLLJ_RS01920	hypothetical protein
BLLJ_RS01925	hypothetical protein
BLLJ_RS01930	hypothetical protein
BLLJ_RS10260	hypothetical protein
BLLJ_RS10270	hypothetical protein
BLLJ_RS02750	hypothetical protein
BLLJ_RS02755	Type I restriction-modification system
BLLJ_RS02760	hypothetical protein
BLLJ_RS02765	hypothetical protein
BLLJ_RS02775	hypothetical protein
BLLJ_RS02780	cell division protein FtsK
BLLJ_RS02995	calcium-translocating P-type ATPase
BLLJ_RS03000	hypothetical protein
BLLJ_RS03355	hypothetical protein
BLLJ_RS03360	endonuclease
BLLJ_RS03365	hypothetical protein
BLLJ_RS03370	hypothetical protein
BLLJ_RS03375	MFS transporter
BLLJ_RS03380	hypothetical protein
BLLJ_RS10320	hypothetical protein
BLLJ_RS03820	hypothetical protein
BLLJ_RS03840	peptidase M20
BLLJ_RS10335	hypothetical protein
BLLJ_RS10340	hypothetical protein
BLLJ_RS04015	hypothetical protein
BLLJ_RS04095	integrase
BLLJ_RS04100	integrase
BLLJ_RS04105	integrase
BLLJ_RS04140	hypothetical protein
BLLJ_RS04150	hypothetical protein
BLLJ_RS10375	hypothetical protein
BLLJ_RS10090	hypothetical protein
BLLJ_RS10400	hypothetical protein
BLLJ_RS04515	hypothetical protein
BLLJ_RS04525	hypothetical protein
BLLJ_RS04530	hypothetical protein
BLLJ_RS04535	hypothetical protein
BLLJ_RS04565	hypothetical protein
BLLJ_RS04580	hypothetical protein
BLLJ_RS04605	hypothetical protein
BLLJ_RS04615	hypothetical protein
BLLJ_RS04640	cell division protein DivIVA
BLLJ_RS04720	hypothetical protein
BLLJ_RS04745	hypothetical protein
BLLJ_RS10025	hypothetical protein
BLLJ_RS04755	hypothetical protein
BLLJ_RS04760	hypothetical protein
BLLJ_RS04780	hypothetical protein
BLLJ_RS04785	hypothetical protein
BLLJ_RS04790	hypothetical protein
BLLJ_RS04795	hypothetical protein
BLLJ_RS04800	hypothetical protein
BLLJ_RS04805	hypothetical protein
BLLJ_RS04810	hypothetical protein
BLLJ_RS04815	hypothetical protein
BLLJ_RS10420	hypothetical protein
BLLJ_RS05100	hypothetical protein
BLLJ_RS10430	hypothetical protein
BLLJ_RS05135	restriction endonuclease
BLLJ_RS05155	hypothetical protein
BLLJ_RS05195	hypothetical protein
BLLJ_RS10045	hypothetical protein
BLLJ_RS05315	hypothetical protein
BLLJ_RS05320	hypothetical protein
BLLJ_RS05335	hypothetical protein
BLLJ_RS05345	hypothetical protein
BLLJ_RS05360	hypothetical protein
BLLJ_RS05370	hypothetical protein
BLLJ_RS05380	hypothetical protein
BLLJ_RS05395	hypothetical protein
BLLJ_RS05400	hypothetical protein
BLLJ_RS10440	hypothetical protein
BLLJ_RS10445	hypothetical protein
BLLJ_RS10515	phosphomethylpyrimidine kinase
BLLJ_RS10525	hypothetical protein
BLLJ_RS07050	hypothetical protein
BLLJ_RS07225	hypothetical protein
BLLJ_RS10545	hypothetical protein
BLLJ_RS10550	hypothetical protein
BLLJ_RS10570	hypothetical protein
BLLJ_RS10575	hypothetical protein
BLLJ_RS07855	hypothetical protein
BLLJ_RS07905	hypothetical protein
BLLJ_RS10580	hypothetical protein
BLLJ_RS10595	hypothetical protein
BLLJ_RS10600	hypothetical protein
BLLJ_RS08905	cell surface protein
BLLJ_RS08930	LacI family transcriptional regulator
BLLJ_RS10660	hypothetical protein
BLLJ_RS10670	hypothetical protein
BLLJ_RS10690	hypothetical protein
BLLJ_RS09200	IclR family transcriptional regulator
BLLJ_RS09235	hypothetical protein
BLLJ_RS09265	phosphotransferase
BLLJ_RS09270	hypothetical protein
BLLJ_RS10700	hypothetical protein
BLLJ_RS09550	glycosyl hydrolase family 43
BLLJ_RS09555	glycosyl hydrolase family 43
BLLJ_RS10745	hypothetical protein
BLLJ_RS10760	hypothetical protein

## Sheet: Single Campylobacteraceae
Reference strain: Sulfurospirillum_multivorans_DSM_12446_NZ_CP007201
Singleton	Annotated function
SMUL_RS16440	hypothetical protein
SMUL_RS00105	hypothetical protein
SMUL_RS00110	hypothetical protein
SMUL_RS00115	hypothetical protein
SMUL_RS00125	hypothetical protein
SMUL_RS16905	conjugal transfer protein TraG
SMUL_RS00140	hypothetical protein
SMUL_RS00145	hypothetical protein
SMUL_RS00155	replication initiation protein
SMUL_RS00160	hypothetical protein
SMUL_RS00165	hypothetical protein
SMUL_RS00170	hypothetical protein
SMUL_RS00175	hypothetical protein
SMUL_RS00180	hypothetical protein
SMUL_RS00185	hypothetical protein
SMUL_RS00200	hypothetical protein
SMUL_RS16910	hypothetical protein
SMUL_RS00240	integrase
SMUL_RS00270	rhodanese-like domain-containing protein
SMUL_RS00305	hypothetical protein
SMUL_RS00325	ATPase
SMUL_RS00330	ATP citrate synthase
SMUL_RS00355	hypothetical protein
SMUL_RS00395	hypothetical protein
SMUL_RS00480	SAM-dependent methyltransferase
SMUL_RS00870	hypothetical protein
SMUL_RS01265	hypothetical protein
SMUL_RS01285	hypothetical protein
SMUL_RS01305	hypothetical protein
SMUL_RS01310	hypothetical protein
SMUL_RS01315	transposase
SMUL_RS01320	hypothetical protein
SMUL_RS16445	AraC family transcriptional regulator
SMUL_RS01700	hypothetical protein
SMUL_RS01705	hypothetical protein
SMUL_RS01860	hypothetical protein
SMUL_RS16465	helix-turn-helix domain-containing protein
SMUL_RS02065	hypothetical protein
SMUL_RS02075	hypothetical protein
SMUL_RS02080	hypothetical protein
SMUL_RS02085	hypothetical protein
SMUL_RS02110	hypothetical protein
SMUL_RS02115	DNA (cytosine-5-)-methyltransferase
SMUL_RS02120	hypothetical protein
SMUL_RS02125	hypothetical protein
SMUL_RS16920	hypothetical protein
SMUL_RS02180	hypothetical protein
SMUL_RS16470	hypothetical protein
SMUL_RS02585	hypothetical protein
SMUL_RS03025	hypothetical protein
SMUL_RS03030	hypothetical protein
SMUL_RS03035	hypothetical protein
SMUL_RS03150	hypothetical protein
SMUL_RS03605	hypothetical protein
SMUL_RS03610	hypothetical protein
SMUL_RS03730	hypothetical protein
SMUL_RS16485	methyl-accepting chemotaxis protein
SMUL_RS04095	hypothetical protein
SMUL_RS04545	oleate hydratase
SMUL_RS16940	hypothetical protein
SMUL_RS04615	restriction endonuclease subunit R
SMUL_RS16510	hypothetical protein
SMUL_RS04790	hypothetical protein
SMUL_RS16520	hypothetical protein
SMUL_RS04935	hypothetical protein
SMUL_RS04940	hypothetical protein
SMUL_RS16525	hypothetical protein
SMUL_RS04965	hypothetical protein
SMUL_RS04970	hypothetical protein
SMUL_RS05010	hypothetical protein
SMUL_RS05185	hypothetical protein
SMUL_RS05190	CopG family transcriptional regulator
SMUL_RS05315	hypothetical protein
SMUL_RS05335	hypothetical protein
SMUL_RS05340	hypothetical protein
SMUL_RS05355	hypothetical protein
SMUL_RS05690	hypothetical protein
SMUL_RS05730	hypothetical protein
SMUL_RS05760	hypothetical protein
SMUL_RS05770	hypothetical protein
SMUL_RS16960	hypothetical protein
SMUL_RS05790	hypothetical protein
SMUL_RS05795	DNA repair protein
SMUL_RS16540	hypothetical protein
SMUL_RS05815	hypothetical protein
SMUL_RS05820	hypothetical protein
SMUL_RS05925	AbrB/MazE/SpoVT family DNA-binding domain-containing protein
SMUL_RS05935	hypothetical protein
SMUL_RS05940	hypothetical protein
SMUL_RS05945	HNH endonuclease
SMUL_RS06170	hypothetical protein
SMUL_RS06250	hypothetical protein
SMUL_RS06330	hypothetical protein
SMUL_RS06335	hypothetical protein
SMUL_RS06530	hypothetical protein
SMUL_RS06540	hypothetical protein
SMUL_RS06560	HlyD family secretion protein
SMUL_RS06570	hypothetical protein
SMUL_RS06575	AbrB/MazE/SpoVT family DNA-binding domain-containing protein
SMUL_RS06585	hypothetical protein
SMUL_RS06590	hypothetical protein
SMUL_RS06805	hypothetical protein
SMUL_RS06810	hypothetical protein
SMUL_RS07010	hypothetical protein
SMUL_RS07015	hypothetical protein
SMUL_RS16590	hypothetical protein
SMUL_RS07185	anion transporter
SMUL_RS07190	hypothetical protein
SMUL_RS07510	hypothetical protein
SMUL_RS07515	hypothetical protein
SMUL_RS08030	hypothetical protein
SMUL_RS08200	pyridoxamine 5-phosphate oxidase
SMUL_RS08425	hypothetical protein
SMUL_RS08470	hypothetical protein
SMUL_RS08520	hypothetical protein
SMUL_RS08525	hypothetical protein
SMUL_RS08530	hypothetical protein
SMUL_RS08535	hypothetical protein
SMUL_RS08540	hypothetical protein
SMUL_RS08545	hypothetical protein
SMUL_RS08550	hypothetical protein
SMUL_RS08555	hypothetical protein
SMUL_RS08560	hypothetical protein
SMUL_RS08565	hypothetical protein
SMUL_RS08570	hypothetical protein
SMUL_RS08575	hypothetical protein
SMUL_RS08580	hypothetical protein
SMUL_RS08585	hypothetical protein
SMUL_RS08590	conjugal transfer protein TraG
SMUL_RS08595	hypothetical protein
SMUL_RS08600	hypothetical protein
SMUL_RS08605	hypothetical protein
SMUL_RS08610	hypothetical protein
SMUL_RS08615	hypothetical protein
SMUL_RS08620	hypothetical protein
SMUL_RS08625	hypothetical protein
SMUL_RS08630	hypothetical protein
SMUL_RS08635	hypothetical protein
SMUL_RS08645	hypothetical protein
SMUL_RS08650	hypothetical protein
SMUL_RS08655	hypothetical protein
SMUL_RS08660	hypothetical protein
SMUL_RS08665	hypothetical protein
SMUL_RS08670	hypothetical protein
SMUL_RS08675	hypothetical protein
SMUL_RS08680	hypothetical protein
SMUL_RS08685	hypothetical protein
SMUL_RS08690	hypothetical protein
SMUL_RS16630	hypothetical protein
SMUL_RS08700	hypothetical protein
SMUL_RS08705	hypothetical protein
SMUL_RS08710	hypothetical protein
SMUL_RS08715	hypothetical protein
SMUL_RS08720	hypothetical protein
SMUL_RS08725	hypothetical protein
SMUL_RS08730	hypothetical protein
SMUL_RS08735	hypothetical protein
SMUL_RS16635	hypothetical protein
SMUL_RS08745	hypothetical protein
SMUL_RS08750	hypothetical protein
SMUL_RS08760	hypothetical protein
SMUL_RS08765	hypothetical protein
SMUL_RS08770	hypothetical protein
SMUL_RS08775	hypothetical protein
SMUL_RS08780	hypothetical protein
SMUL_RS08785	hypothetical protein
SMUL_RS08790	hypothetical protein
SMUL_RS08795	hypothetical protein
SMUL_RS08800	hypothetical protein
SMUL_RS08805	hypothetical protein
SMUL_RS08810	hypothetical protein
SMUL_RS08815	hypothetical protein
SMUL_RS08820	hypothetical protein
SMUL_RS08825	hypothetical protein
SMUL_RS08830	hypothetical protein
SMUL_RS08840	hypothetical protein
SMUL_RS08845	hypothetical protein
SMUL_RS08850	hypothetical protein
SMUL_RS08855	hypothetical protein
SMUL_RS08860	hypothetical protein
SMUL_RS08865	hypothetical protein
SMUL_RS08870	DDE transposase
SMUL_RS08885	hypothetical protein
SMUL_RS08890	hypothetical protein
SMUL_RS08895	hypothetical protein
SMUL_RS08900	hypothetical protein
SMUL_RS08905	hypothetical protein
SMUL_RS08910	hypothetical protein
SMUL_RS08920	hypothetical protein
SMUL_RS08925	radical SAM/SPASM domain-containing protein
SMUL_RS08930	hypothetical protein
SMUL_RS08935	hypothetical protein
SMUL_RS08940	DDE transposase
SMUL_RS16645	hypothetical protein
SMUL_RS08955	nickel transporter
SMUL_RS08960	hypothetical protein
SMUL_RS08965	hypothetical protein
SMUL_RS08970	hypothetical protein
SMUL_RS08975	hypothetical protein
SMUL_RS08980	hypothetical protein
SMUL_RS08985	SAM-dependent methyltransferase
SMUL_RS08990	hypothetical protein
SMUL_RS08995	hypothetical protein
SMUL_RS09000	hypothetical protein
SMUL_RS09005	hypothetical protein
SMUL_RS09015	hypothetical protein
SMUL_RS09020	hypothetical protein
SMUL_RS09025	hypothetical protein
SMUL_RS09030	hypothetical protein
SMUL_RS09035	group II intron reverse transcriptase/maturase
SMUL_RS09040	hypothetical protein
SMUL_RS16655	hypothetical protein
SMUL_RS09050	hypothetical protein
SMUL_RS09055	hypothetical protein
SMUL_RS09060	hypothetical protein
SMUL_RS09065	hypothetical protein
SMUL_RS09070	hypothetical protein
SMUL_RS09075	hypothetical protein
SMUL_RS09080	hypothetical protein
SMUL_RS09085	hypothetical protein
SMUL_RS09090	hypothetical protein
SMUL_RS09095	hypothetical protein
SMUL_RS09100	hypothetical protein
SMUL_RS09105	hypothetical protein
SMUL_RS09110	hypothetical protein
SMUL_RS16660	hypothetical protein
SMUL_RS09125	hypothetical protein
SMUL_RS09130	hypothetical protein
SMUL_RS09140	hypothetical protein
SMUL_RS09145	hypothetical protein
SMUL_RS09150	hypothetical protein
SMUL_RS09155	hypothetical protein
SMUL_RS09160	hypothetical protein
SMUL_RS09165	hypothetical protein
SMUL_RS09170	hypothetical protein
SMUL_RS09175	hypothetical protein
SMUL_RS09180	hypothetical protein
SMUL_RS09185	hypothetical protein
SMUL_RS09190	hypothetical protein
SMUL_RS09195	hypothetical protein
SMUL_RS09200	hypothetical protein
SMUL_RS09205	hypothetical protein
SMUL_RS09210	hypothetical protein
SMUL_RS09215	hypothetical protein
SMUL_RS09220	hypothetical protein
SMUL_RS09225	hypothetical protein
SMUL_RS09230	hypothetical protein
SMUL_RS09235	hypothetical protein
SMUL_RS09240	hypothetical protein
SMUL_RS09245	hypothetical protein
SMUL_RS09250	hypothetical protein
SMUL_RS09255	hypothetical protein
SMUL_RS09260	hypothetical protein
SMUL_RS09265	hypothetical protein
SMUL_RS16665	hypothetical protein
SMUL_RS09275	hypothetical protein
SMUL_RS09280	hypothetical protein
SMUL_RS09285	hypothetical protein
SMUL_RS09290	hypothetical protein
SMUL_RS09295	hypothetical protein
SMUL_RS09300	hypothetical protein
SMUL_RS09305	hypothetical protein
SMUL_RS09310	hypothetical protein
SMUL_RS09315	hypothetical protein
SMUL_RS09320	hypothetical protein
SMUL_RS09325	EAL domain-containing protein
SMUL_RS09335	hypothetical protein
SMUL_RS09340	hypothetical protein
SMUL_RS16670	hypothetical protein
SMUL_RS09350	hypothetical protein
SMUL_RS09355	hypothetical protein
SMUL_RS09360	hypothetical protein
SMUL_RS09370	hypothetical protein
SMUL_RS09375	hypothetical protein
SMUL_RS09380	hypothetical protein
SMUL_RS09385	hypothetical protein
SMUL_RS09390	hypothetical protein
SMUL_RS09400	hypothetical protein
SMUL_RS09405	hypothetical protein
SMUL_RS09410	hypothetical protein
SMUL_RS09420	hypothetical protein
SMUL_RS09425	hypothetical protein
SMUL_RS09430	hypothetical protein
SMUL_RS09435	hypothetical protein
SMUL_RS16675	hypothetical protein
SMUL_RS09960	hypothetical protein
SMUL_RS10025	hypothetical protein
SMUL_RS10035	DNA-binding protein
SMUL_RS10040	IS110 family transposase
SMUL_RS10045	hypothetical protein
SMUL_RS10270	hydrolase
SMUL_RS10300	hypothetical protein
SMUL_RS10305	SMI1/KNR4 family protein
SMUL_RS10310	hypothetical protein
SMUL_RS10315	IS110 family transposase
SMUL_RS10320	hypothetical protein
SMUL_RS10330	hypothetical protein
SMUL_RS10335	hypothetical protein
SMUL_RS10340	RNA 2-phosphotransferase
SMUL_RS10580	hypothetical protein
SMUL_RS10665	hypothetical protein
SMUL_RS11075	hypothetical protein
SMUL_RS16730	prepilin-type cleavage/methylation domain-containing protein
SMUL_RS11390	restriction endonuclease
SMUL_RS11680	hypothetical protein
SMUL_RS11685	transcriptional regulator
SMUL_RS12290	glycosyl transferase
SMUL_RS12295	hypothetical protein
SMUL_RS12300	acetyltransferase
SMUL_RS12305	hypothetical protein
SMUL_RS12320	hypothetical protein
SMUL_RS12325	hypothetical protein
SMUL_RS12620	hypothetical protein
SMUL_RS12625	hypothetical protein
SMUL_RS12635	short-chain dehydrogenase
SMUL_RS12640	FAD-binding oxidoreductase
SMUL_RS12645	polysaccharide biosynthesis protein GtrA
SMUL_RS12650	decaprenyl-phosphate phosphoribosyltransferase
SMUL_RS16785	hypothetical protein
SMUL_RS12670	hypothetical protein
SMUL_RS12675	hypothetical protein
SMUL_RS12680	acyltransferase
SMUL_RS16790	HNH endonuclease
SMUL_RS12690	hypothetical protein
SMUL_RS12695	hypothetical protein
SMUL_RS12700	hypothetical protein
SMUL_RS12705	hypothetical protein
SMUL_RS12720	hypothetical protein
SMUL_RS12725	hypothetical protein
SMUL_RS12740	hypothetical protein
SMUL_RS12745	ABC transporter ATP-binding protein
SMUL_RS12750	hypothetical protein
SMUL_RS12960	hypothetical protein
SMUL_RS12965	hypothetical protein
SMUL_RS12970	nucleotidyltransferase
SMUL_RS13660	hypothetical protein
SMUL_RS13665	hypothetical protein
SMUL_RS14065	deoxyribonuclease HsdR
SMUL_RS14160	hypothetical protein
SMUL_RS14555	hypothetical protein
SMUL_RS14645	hypothetical protein
SMUL_RS14990	DNA-binding protein
SMUL_RS14995	hypothetical protein
SMUL_RS15015	hypothetical protein
SMUL_RS15060	integrase
SMUL_RS15170	hypothetical protein
SMUL_RS15175	hypothetical protein
SMUL_RS15225	hypothetical protein
SMUL_RS15230	HlyD family secretion protein
SMUL_RS15235	ABC transporter permease
SMUL_RS15340	hypothetical protein
SMUL_RS15480	DNA-binding response regulator
SMUL_RS15500	cobalt transporter
SMUL_RS15550	MFS transporter
SMUL_RS15565	anion permease
SMUL_RS15610	hypothetical protein
SMUL_RS15615	DDE transposase
SMUL_RS15620	hypothetical protein
SMUL_RS15625	DNA adenine methylase
SMUL_RS15630	AlwI family type II restriction endonuclease
SMUL_RS15635	hypothetical protein
SMUL_RS15645	hypothetical protein
SMUL_RS15650	hypothetical protein
SMUL_RS15840	hypothetical protein
SMUL_RS15870	hypothetical protein
SMUL_RS16875	glycosyl transferase
SMUL_RS16880	hypothetical protein
SMUL_RS15885	hypothetical protein
SMUL_RS15890	hypothetical protein
SMUL_RS15895	SAM-dependent methyltransferase
SMUL_RS15905	formyl transferase
SMUL_RS16155	hypothetical protein
SMUL_RS16160	hypothetical protein
SMUL_RS16170	hypothetical protein

## Sheet: Single Clostridiaceae
Reference strain: Clostridium_beijerinckii_NCIMB_8052_NC_009617
Singleton	Annotated function
CBEI_RS00275	hypothetical protein
CBEI_RS00415	hypothetical protein
CBEI_RS01410	hypothetical protein
CBEI_RS01415	non-ribosomal peptide synthetase
CBEI_RS01425	hypothetical protein
CBEI_RS01430	hypothetical protein
CBEI_RS01435	AMP-dependent ligase
CBEI_RS26850	cyclic lactone autoinducer peptide
CBEI_RS01550	hypothetical protein
CBEI_RS01560	hypothetical protein
CBEI_RS01830	transcription antiterminator BglG
CBEI_RS02240	hypothetical protein
CBEI_RS02955	transcriptional antiterminator BglG
CBEI_RS02985	sugar isomerase
CBEI_RS03170	hypothetical protein
CBEI_RS03680	NAD-dependent aldehyde dehydrogenase-like protein
CBEI_RS03685	coenzyme F390 synthetase-like protein
CBEI_RS03715	hypothetical protein
CBEI_RS03720	thioesterase
CBEI_RS03725	hypothetical protein
CBEI_RS03730	radical SAM protein
CBEI_RS03735	AMP-dependent ligase
CBEI_RS03740	alcohol dehydrogenase
CBEI_RS03750	4-phosphopantetheinyl transferase
CBEI_RS03760	hypothetical protein
CBEI_RS03765	radical SAM protein
CBEI_RS04065	2-deoxyribose-5-phosphate aldolase
CBEI_RS04070	MurR/RpiR family transcriptional regulator
CBEI_RS04405	transposase
CBEI_RS04685	hypothetical protein
CBEI_RS04750	hypothetical protein
CBEI_RS04755	hypothetical protein
CBEI_RS04760	HNH endonuclease
CBEI_RS04765	hypothetical protein
CBEI_RS04770	hypothetical protein
CBEI_RS04780	hypothetical protein
CBEI_RS04860	hypothetical protein
CBEI_RS04915	hypothetical protein
CBEI_RS04940	cell wall-binding protein
CBEI_RS04945	hypothetical protein
CBEI_RS04950	hypothetical protein
CBEI_RS04955	hypothetical protein
CBEI_RS26215	hypothetical protein
CBEI_RS04980	hypothetical protein
CBEI_RS26460	hypothetical protein
CBEI_RS05085	chitosanase
CBEI_RS05155	PTS mannose transporter subunit IIA
CBEI_RS05175	phosphosugar isomerase
CBEI_RS05665	hypothetical protein
CBEI_RS05755	Ig domain-containing protein
CBEI_RS05770	hypothetical protein
CBEI_RS06630	hypothetical protein
CBEI_RS06680	cell wall-binding repeat-containing protein
CBEI_RS06710	hypothetical protein
CBEI_RS06815	hypothetical protein
CBEI_RS06830	acyltransferase
CBEI_RS07045	transcriptional regulator
CBEI_RS07050	hypothetical protein
CBEI_RS07055	hypothetical protein
CBEI_RS07060	hypothetical protein
CBEI_RS07065	hypothetical protein
CBEI_RS07070	hypothetical protein
CBEI_RS07075	hypothetical protein
CBEI_RS07085	hypothetical protein
CBEI_RS07095	hypothetical protein
CBEI_RS07100	hypothetical protein
CBEI_RS07105	hypothetical protein
CBEI_RS07110	hypothetical protein
CBEI_RS07115	hypothetical protein
CBEI_RS07120	hypothetical protein
CBEI_RS07130	hypothetical protein
CBEI_RS07140	hypothetical protein
CBEI_RS07165	hypothetical protein
CBEI_RS26230	hypothetical protein
CBEI_RS07175	hypothetical protein
CBEI_RS07180	hypothetical protein
CBEI_RS07185	hypothetical protein
CBEI_RS07190	hypothetical protein
CBEI_RS07195	phage tail tape measure protein
CBEI_RS07200	hypothetical protein
CBEI_RS07210	hypothetical protein
CBEI_RS07215	hypothetical protein
CBEI_RS07220	integrase
CBEI_RS07230	Ig domain-containing protein
CBEI_RS07240	hypothetical protein
CBEI_RS07560	ABC transporter substrate-binding protein
CBEI_RS07650	hypothetical protein
CBEI_RS07660	hypothetical protein
CBEI_RS07805	hypothetical protein
CBEI_RS07810	hypothetical protein
CBEI_RS07815	hypothetical protein
CBEI_RS07985	CBS domain-containing protein
CBEI_RS08195	hypothetical protein
CBEI_RS08405	hypothetical protein
CBEI_RS08410	hypothetical protein
CBEI_RS26240	hypothetical protein
CBEI_RS08420	hypothetical protein
CBEI_RS26515	hypothetical protein
CBEI_RS08430	hypothetical protein
CBEI_RS08435	hypothetical protein
CBEI_RS26245	hypothetical protein
CBEI_RS08465	hypothetical protein
CBEI_RS08480	primosome subunit DnaD
CBEI_RS08490	hypothetical protein
CBEI_RS08510	hypothetical protein
CBEI_RS08515	hypothetical protein
CBEI_RS08535	hypothetical protein
CBEI_RS26865	hypothetical protein
CBEI_RS08650	hypothetical protein
CBEI_RS08665	hypothetical protein
CBEI_RS26520	hypothetical protein
CBEI_RS08760	resolvase
CBEI_RS26525	hypothetical protein
CBEI_RS08930	hypothetical protein
CBEI_RS09215	sensor domain-containing diguanylate cyclase
CBEI_RS09870	hypothetical protein
CBEI_RS10020	hypothetical protein
CBEI_RS10210	hypothetical protein
CBEI_RS10500	hypothetical protein
CBEI_RS26880	helix-turn-helix domain-containing protein
CBEI_RS10555	hypothetical protein
CBEI_RS10600	hypothetical protein
CBEI_RS10820	hypothetical protein
CBEI_RS11050	cell wall-binding repeat-containing protein
CBEI_RS11195	hypothetical protein
CBEI_RS26555	Spo0E family sporulation regulatory protein-aspartic acid phosphatase
CBEI_RS11210	hypothetical protein
CBEI_RS11220	hypothetical protein
CBEI_RS11235	hypothetical protein
CBEI_RS11250	DNA-binding response regulator
CBEI_RS11275	hypothetical protein
CBEI_RS11315	hypothetical protein
CBEI_RS11320	hypothetical protein
CBEI_RS11335	hypothetical protein
CBEI_RS11445	N-acetyltransferase
CBEI_RS11450	hypothetical protein
CBEI_RS11455	hypothetical protein
CBEI_RS11545	hypothetical protein
CBEI_RS11555	enoyl-CoA hydratase/isomerase family protein
CBEI_RS11560	enoyl-CoA hydratase/isomerase family protein
CBEI_RS11565	serine dehydratase
CBEI_RS11620	NADPH:quinone reductase
CBEI_RS11695	sterol 3-beta-glucosyltransferase
CBEI_RS11710	lytic transglycosylase
CBEI_RS11865	restriction endonuclease
CBEI_RS11930	hypothetical protein
CBEI_RS12135	hypothetical protein
CBEI_RS12150	hypothetical protein
CBEI_RS12740	haloacid dehalogenase
CBEI_RS12795	TetR/AcrR family transcriptional regulator
CBEI_RS12815	TetR family transcriptional regulator
CBEI_RS12935	hypothetical protein
CBEI_RS13305	hypothetical protein
CBEI_RS13395	GNAT family acetyltransferase
CBEI_RS13505	hypothetical protein
CBEI_RS13510	hypothetical protein
CBEI_RS13540	hypothetical protein
CBEI_RS13550	hypothetical protein
CBEI_RS13555	hypothetical protein
CBEI_RS13560	hypothetical protein
CBEI_RS13575	hypothetical protein
CBEI_RS13580	hypothetical protein
CBEI_RS13585	hypothetical protein
CBEI_RS13600	hypothetical protein
CBEI_RS13615	hypothetical protein
CBEI_RS13625	hypothetical protein
CBEI_RS13630	pentapeptide repeat protein
CBEI_RS13635	hypothetical protein
CBEI_RS13640	hypothetical protein
CBEI_RS13825	hypothetical protein
CBEI_RS13855	hypothetical protein
CBEI_RS13860	CPBP family intramembrane metalloprotease
CBEI_RS13865	hypothetical protein
CBEI_RS13915	hypothetical protein
CBEI_RS14005	hypothetical protein
CBEI_RS14105	NADH:flavin oxidoreductase
CBEI_RS14170	hypothetical protein
CBEI_RS14415	hypothetical protein
CBEI_RS14455	cell division protein MukB
CBEI_RS14485	toll/interleukin-1 receptor domain-containing protein
CBEI_RS14490	hypothetical protein
CBEI_RS14495	hypothetical protein
CBEI_RS14520	hypothetical protein
CBEI_RS14545	hypothetical protein
CBEI_RS14550	hypothetical protein
CBEI_RS14565	hypothetical protein
CBEI_RS14580	NERD nuclease
CBEI_RS14585	beta and gamma crystallin
CBEI_RS14615	carbohydrate-binding protein
CBEI_RS14645	plasmid pRiA4b ORF-3 family protein
CBEI_RS14825	AcrB/AcrD/AcrF family protein
CBEI_RS14830	RND transporter
CBEI_RS15055	MORN repeat-containing protein
CBEI_RS15575	hypothetical protein
CBEI_RS15615	hypothetical protein
CBEI_RS15650	cell wall-binding repeat-containing protein
CBEI_RS15820	N-acetyltransferase
CBEI_RS15860	hybrid sensor histidine kinase/response regulator
CBEI_RS15960	AraC family transcriptional regulator
CBEI_RS16040	hypothetical protein
CBEI_RS16125	hypothetical protein
CBEI_RS16215	hypothetical protein
CBEI_RS16235	hypothetical protein
CBEI_RS16240	hypothetical protein
CBEI_RS16255	hypothetical protein
CBEI_RS16260	ATP-binding protein
CBEI_RS16265	hypothetical protein
CBEI_RS26640	restriction modification system DNA specificity subunit
CBEI_RS16290	AraC family transcriptional regulator
CBEI_RS16320	resolvase
CBEI_RS16355	LysR family transcriptional regulator
CBEI_RS16360	alpha/beta hydrolase
CBEI_RS16385	hypothetical protein
CBEI_RS16395	hypothetical protein
CBEI_RS16405	hypothetical protein
CBEI_RS16410	hypothetical protein
CBEI_RS16485	hypothetical protein
CBEI_RS16505	hypothetical protein
CBEI_RS16510	hypothetical protein
CBEI_RS16525	nitroreductase
CBEI_RS16535	N-acetyltransferase
CBEI_RS16560	hypothetical protein
CBEI_RS16575	hypothetical protein
CBEI_RS16655	hypothetical protein
CBEI_RS16715	hypothetical protein
CBEI_RS16735	hypothetical protein
CBEI_RS16760	cell wall-binding repeat-containing protein
CBEI_RS16855	hypothetical protein
CBEI_RS17010	diguanylate cyclase
CBEI_RS17035	hypothetical protein
CBEI_RS17265	LacI family transcriptional regulator
CBEI_RS17335	cell wall-binding repeat-containing protein
CBEI_RS26680	XkdX family protein
CBEI_RS17355	hypothetical protein
CBEI_RS17365	hypothetical protein
CBEI_RS17435	hypothetical protein
CBEI_RS26295	hypothetical protein
CBEI_RS26300	cell wall binding repeat-containing protein
CBEI_RS17575	hypothetical protein
CBEI_RS26695	IS630 family transposase
CBEI_RS17715	hypothetical protein
CBEI_RS17720	hypothetical protein
CBEI_RS17765	hypothetical protein
CBEI_RS17780	hypothetical protein
CBEI_RS17835	2-dehydropantoate 2-reductase
CBEI_RS17850	hypothetical protein
CBEI_RS17905	hypothetical protein
CBEI_RS17990	LysR family transcriptional regulator
CBEI_RS17995	phosphodiesterase
CBEI_RS18080	hypothetical protein
CBEI_RS18085	hypothetical protein
CBEI_RS18320	FMN-binding domain-containing protein
CBEI_RS26305	hypothetical protein
CBEI_RS18365	flavodoxin family protein
CBEI_RS18515	hypothetical protein
CBEI_RS18530	virginiamycin B lyase
CBEI_RS18620	hypothetical protein
CBEI_RS18710	TetR family transcriptional regulator
CBEI_RS18715	MFS transporter
CBEI_RS18895	ABC transporter permease
CBEI_RS18900	ABC transporter permease
CBEI_RS18905	hypothetical protein
CBEI_RS18910	hypothetical protein
CBEI_RS19035	hypothetical protein
CBEI_RS19110	hypothetical protein
CBEI_RS19190	hypothetical protein
CBEI_RS19205	hypothetical protein
CBEI_RS19235	hypothetical protein
CBEI_RS19305	HAD family phosphatase
CBEI_RS19310	transcriptional antiterminator BglG
CBEI_RS19325	sucrose-6-phosphate hydrolase
CBEI_RS19550	two-component system sensor histidine kinase AtoS
CBEI_RS19570	hypothetical protein
CBEI_RS19690	hypothetical protein
CBEI_RS19750	alpha/beta hydrolase
CBEI_RS19785	alcohol dehydrogenase
CBEI_RS26740	glycoside hydrolase family protein
CBEI_RS19900	hypothetical protein
CBEI_RS19910	HAD family phosphatase
CBEI_RS19915	zinc-binding dehydrogenase
CBEI_RS19920	aspartate aminotransferase family protein
CBEI_RS19995	N-acetyltransferase
CBEI_RS20000	hypothetical protein
CBEI_RS20015	hypothetical protein
CBEI_RS20025	pentapeptide repeat protein
CBEI_RS20045	hypothetical protein
CBEI_RS20055	hypothetical protein
CBEI_RS26750	hypothetical protein
CBEI_RS20105	hypothetical protein
CBEI_RS20120	hypothetical protein
CBEI_RS20150	hypothetical protein
CBEI_RS20225	methyl-accepting chemotaxis sensory transducer
CBEI_RS20230	chemotaxis protein CheW
CBEI_RS20295	CHAP domain-containing protein
CBEI_RS26925	cyclic lactone autoinducer peptide
CBEI_RS20865	methyl-accepting chemotaxis sensory transducer
CBEI_RS20870	LacI family transcriptional regulator
CBEI_RS21215	hypothetical protein
CBEI_RS21455	hypothetical protein
CBEI_RS21525	VWA domain-containing protein
CBEI_RS21535	hypothetical protein
CBEI_RS21540	hypothetical protein
CBEI_RS21590	hypothetical protein
CBEI_RS26320	hypothetical protein
CBEI_RS22065	IS4 family transposase ISCb2
CBEI_RS22290	hypothetical protein
CBEI_RS22350	hypothetical protein
CBEI_RS22355	hypothetical protein
CBEI_RS22400	hypothetical protein
CBEI_RS22410	hypothetical protein
CBEI_RS22425	hypothetical protein
CBEI_RS26355	hypothetical protein
CBEI_RS22905	PAS domain-containing sensor histidine kinase
CBEI_RS22910	TMAO reductase system periplasmic protein TorT
CBEI_RS23125	AraC family transcriptional regulator
CBEI_RS26810	cyclic lactone autoinducer peptide
CBEI_RS23385	ABC transporter ATP-binding protein
CBEI_RS23390	hypothetical protein
CBEI_RS23405	type 2 lantipeptide synthetase LanM
CBEI_RS24130	glycosyl transferase
CBEI_RS24135	glycosyl transferase family 1
CBEI_RS26370	glycosyl transferase family protein
CBEI_RS24290	cell wall-binding repeat-containing protein
CBEI_RS26820	IS630 family transposase
CBEI_RS24600	hypothetical protein
CBEI_RS24690	xylose isomerase
CBEI_RS25470	hypothetical protein
CBEI_RS26840	Spo0E family sporulation regulatory protein-aspartic acid phosphatase
CBEI_RS25510	helix-turn-helix domain containing protein
CBEI_RS25515	hypothetical protein
CBEI_RS25520	sigma-70 family RNA polymerase sigma factor
CBEI_RS25535	hypothetical protein
CBEI_RS25540	hypothetical protein
CBEI_RS26380	transcriptional regulator
CBEI_RS25565	ATPase
CBEI_RS25570	hypothetical protein
CBEI_RS25575	hypothetical protein
CBEI_RS25685	hypothetical protein
CBEI_RS25690	hypothetical protein
CBEI_RS25705	hypothetical protein

## Sheet: Single Coriobacteriaceae
Reference strain: Atopobium_parvulum_DSM_20469_NC_013203																		Reference strain: Atopobium_parvulum_DSM_20469_NC_013203
Singleton	Annotated function																	Singleton	Annotated function
																		APAR_RS07050	hypothetical protein
																		APAR_RS00150	hypothetical protein
																		APAR_RS00235	hypothetical protein
																		APAR_RS00270	CPBP family intramembrane metalloprotease domain-containing protein
																		APAR_RS00290	hypothetical protein
																		APAR_RS00340	MFS transporter
																		APAR_RS00460	hypothetical protein
																		APAR_RS00490	hypothetical protein
																		APAR_RS07065	hypothetical protein
																		APAR_RS00700	hypothetical protein
																		APAR_RS00730	hypothetical protein
																		APAR_RS00810	hypothetical protein
																		APAR_RS00840	winged helix-turn-helix domain-containing protein
																		APAR_RS00930	hypothetical protein
																		APAR_RS00940	hypothetical protein
																		APAR_RS00995	LPXTG-motif cell wall anchor domain-containing protein
																		APAR_RS01005	hypothetical protein
																		APAR_RS01015	hypothetical protein
																		APAR_RS01020	SMC domain-containing protein
																		APAR_RS07080	hypothetical protein
																		APAR_RS07085	hypothetical protein
																		APAR_RS01065	hypothetical protein
																		APAR_RS01070	hypothetical protein
																		APAR_RS01080	hypothetical protein
																		APAR_RS01085	hypothetical protein
																		APAR_RS01215	hypothetical protein
																		APAR_RS01440	hypothetical protein
																		APAR_RS01450	hypothetical protein
																		APAR_RS07090	AraC family transcriptional regulator
																		APAR_RS01495	hypothetical protein
																		APAR_RS01550	hypothetical protein
																		APAR_RS01600	prepilin peptidase
																		APAR_RS01620	hypothetical protein
																		APAR_RS01730	transcriptional regulator
																		APAR_RS01735	hypothetical protein
																		APAR_RS01795	hypothetical protein
																		APAR_RS01805	hypothetical protein
																		APAR_RS01810	hypothetical protein
																		APAR_RS01875	DUF5028 domain-containing protein
																		APAR_RS01885	hypothetical protein
																		APAR_RS01890	hypothetical protein
																		APAR_RS01895	hypothetical protein
																		APAR_RS01900	hypothetical protein
																		APAR_RS01945	hypothetical protein
																		APAR_RS02140	hypothetical protein
																		APAR_RS02145	Dipeptidylaminopeptidase/acylaminoacyl- peptidase-like protein
																		APAR_RS02150	hypothetical protein
																		APAR_RS02155	hypothetical protein
																		APAR_RS02160	ABC transporter-like protein
																		APAR_RS02165	ABC-2 type transporter
																		APAR_RS02265	adenosine deaminase
																		APAR_RS02270	ADP-ribosylation/crystallin J1
																		APAR_RS02615	hypothetical protein
																		APAR_RS02745	hypothetical protein
																		APAR_RS02820	hypothetical protein
																		APAR_RS02825	hypothetical protein
																		APAR_RS07105	DNA polymerase III subunit epsilon
																		APAR_RS02835	hypothetical protein
																		APAR_RS02850	hypothetical protein
																		APAR_RS02855	prophage antirepressor
																		APAR_RS02860	hypothetical protein
																		APAR_RS02865	hypothetical protein
																		APAR_RS02870	hypothetical protein
																		APAR_RS02880	hypothetical protein
																		APAR_RS02895	hypothetical protein
																		APAR_RS02900	hypothetical protein
																		APAR_RS02905	hypothetical protein
																		APAR_RS02915	hypothetical protein
																		APAR_RS02920	hypothetical protein
																		APAR_RS02930	hypothetical protein
																		APAR_RS02945	hypothetical protein
																		APAR_RS02950	hypothetical protein
																		APAR_RS02960	hypothetical protein
																		APAR_RS02965	hypothetical protein
																		APAR_RS02985	hypothetical protein
																		APAR_RS02990	hypothetical protein
																		APAR_RS02995	hypothetical protein
																		APAR_RS03000	hypothetical protein
																		APAR_RS03005	hypothetical protein
																		APAR_RS03010	phage tape measure protein
																		APAR_RS07115	hypothetical protein
																		APAR_RS07120	hypothetical protein
																		APAR_RS07125	hypothetical protein
																		APAR_RS03035	hypothetical protein
																		APAR_RS03040	holin
																		APAR_RS03050	hypothetical protein
																		APAR_RS03250	hypothetical protein
																		APAR_RS03265	hypothetical protein
																		APAR_RS03690	hypothetical protein
																		APAR_RS03835	SAM-dependent methyltransferase
																		APAR_RS03960	peptidoglycan-binding protein LysM
																		APAR_RS04295	ABC transporter
																		APAR_RS04300	ABC transporter
																		APAR_RS07145	AraC family transcriptional regulator
																		APAR_RS04350	hypothetical protein
																		APAR_RS04470	hypothetical protein
																		APAR_RS04475	hypothetical protein
																		APAR_RS04515	CPBP family intramembrane metalloprotease
																		APAR_RS07150	cell wall hydrolase/autolysin
																		APAR_RS04570	transpeptidase
																		APAR_RS04620	hypothetical protein
																		APAR_RS04625	hypothetical protein
																		APAR_RS04665	hypothetical protein
																		APAR_RS04670	hypothetical protein
																		APAR_RS04785	hypothetical protein
																		APAR_RS04815	hypothetical protein
																		APAR_RS05085	hypothetical protein
																		APAR_RS07165	pyrrolo-quinoline quinone
																		APAR_RS07170	hypothetical protein
																		APAR_RS05285	hypothetical protein
																		APAR_RS05565	hypothetical protein
																		APAR_RS05635	hypothetical protein
																		APAR_RS05665	hypothetical protein
																		APAR_RS05685	hypothetical protein
																		APAR_RS05710	hypothetical protein
																		APAR_RS05715	hypothetical protein
																		APAR_RS05770	glycosyl transferase
																		APAR_RS05965	hypothetical protein
																		APAR_RS06070	ABC transporter-like protein
																		APAR_RS06190	hypothetical protein
																		APAR_RS06195	hypothetical protein
																		APAR_RS06210	hypothetical protein
																		APAR_RS06215	hypothetical protein
																		APAR_RS06220	hypothetical protein
																		APAR_RS07185	hypothetical protein
																		APAR_RS06270	excisionase
																		APAR_RS07190	transcriptional regulator
																		APAR_RS06280	N-6 DNA methylase
																		APAR_RS06285	hypothetical protein
																		APAR_RS07195	hypothetical protein
																		APAR_RS06345	hypothetical protein
																		APAR_RS07200	hypothetical protein
																		APAR_RS06410	putative esterase
																		APAR_RS06445	glycosyl hydrolase family 32
																		APAR_RS07205	Cna B domain-containing protein
																		APAR_RS06480	hypothetical protein
																		APAR_RS06610	SARP family transcriptional regulator
																		APAR_RS06730	hypothetical protein
																		APAR_RS06860	hypothetical protein
																		APAR_RS06975	transcriptional regulator
																		APAR_RS06980	WYL domain-containing protein
																		APAR_RS07000	hypothetical protein

## Sheet: Single Corynebacteriaceae
Reference strain: Corynebacterium_resistens_DSM_45100_NC_01567
Singleton	Annotated function
CRES_RS00065	DNA-binding protein
CRES_RS00070	hypothetical protein
CRES_RS00080	hypothetical protein
CRES_RS00095	hypothetical protein
CRES_RS00100	hypothetical protein
CRES_RS00105	acyl-CoA synthetase
CRES_RS11690	hypothetical protein
CRES_RS00330	hypothetical protein
CRES_RS00380	hypothetical protein
CRES_RS00405	hypothetical protein
CRES_RS00415	hypothetical protein
CRES_RS01575	hypothetical protein
CRES_RS02050	hypothetical protein
CRES_RS02055	hypothetical protein
CRES_RS11405	hypothetical protein
CRES_RS02070	hypothetical protein
CRES_RS02075	hypothetical protein
CRES_RS02170	hypothetical protein
CRES_RS02295	hypothetical protein
CRES_RS02310	hypothetical protein
CRES_RS02325	histidine kinase
CRES_RS11420	siderophore biosynthesis protein
CRES_RS02340	MFS transporter
CRES_RS02380	hypothetical protein
CRES_RS02395	hypothetical protein
CRES_RS02860	hypothetical protein
CRES_RS02890	hypothetical protein
CRES_RS02895	hypothetical protein
CRES_RS11820	hypothetical protein
CRES_RS02985	ABC transporter ATP-binding protein/permease
CRES_RS02995	glycosyl transferase family protein
CRES_RS03000	hypothetical protein
CRES_RS11435	glycosyl transferase
CRES_RS11440	hypothetical protein
CRES_RS11445	hypothetical protein
CRES_RS03045	hypothetical protein
CRES_RS03050	hypothetical protein
CRES_RS03055	hypothetical protein
CRES_RS03125	cell surface protein
CRES_RS03415	helicase SNF2
CRES_RS03540	hypothetical protein
CRES_RS03800	hypothetical protein
CRES_RS03810	hypothetical protein
CRES_RS11825	hypothetical protein
CRES_RS11830	hypothetical protein
CRES_RS04385	hypothetical protein
CRES_RS04390	hypothetical protein
CRES_RS04395	hypothetical protein
CRES_RS04410	hypothetical protein
CRES_RS04415	hypothetical protein
CRES_RS04440	phage protein
CRES_RS04445	hypothetical protein
CRES_RS04650	hypothetical protein
CRES_RS04655	hypothetical protein
CRES_RS04660	DUF2326 domain-containing protein
CRES_RS04685	hypothetical protein
CRES_RS04700	hypothetical protein
CRES_RS04770	hypothetical protein
CRES_RS11480	hypothetical protein
CRES_RS05040	hypothetical protein
CRES_RS11870	hypothetical protein
CRES_RS11515	hypothetical protein
CRES_RS06850	hypothetical protein
CRES_RS11880	hypothetical protein
CRES_RS06865	hypothetical protein
CRES_RS06885	hypothetical protein
CRES_RS06905	hypothetical protein
CRES_RS06925	hypothetical protein
CRES_RS11530	hypothetical protein
CRES_RS06945	hypothetical protein
CRES_RS06975	ABC transporter permease
CRES_RS06980	ABC transporter
CRES_RS11895	two-component system sensor histidine kinase
CRES_RS07380	hypothetical protein
CRES_RS07385	hypothetical protein
CRES_RS07630	hypothetical protein
CRES_RS07690	hypothetical protein
CRES_RS07700	SAM-dependent methyltransferase
CRES_RS07705	hypothetical protein
CRES_RS07745	SAM-dependent methyltransferase
CRES_RS11920	type I restriction enzyme S protein
CRES_RS08255	hypothetical protein
CRES_RS08320	hypothetical protein
CRES_RS08335	bifunctional ADP-dependent (S)-NAD(P)H-hydrate dehydratase/NAD(P)H-hydrate epimerase
CRES_RS08340	hypothetical protein
CRES_RS08735	hypothetical protein
CRES_RS08875	hypothetical protein
CRES_RS09210	hypothetical protein
CRES_RS09430	hypothetical protein
CRES_RS09615	hypothetical protein
CRES_RS09620	hypothetical protein
CRES_RS09630	ABC transporter permease
CRES_RS09640	hypothetical protein
CRES_RS10145	hypothetical protein
CRES_RS10150	hypothetical protein
CRES_RS10405	hypothetical protein
CRES_RS10690	hypothetical protein
CRES_RS10695	transcriptional regulator
CRES_RS10855	hypothetical protein
CRES_RS10860	hypothetical protein
CRES_RS10865	cell surface protein
CRES_RS10975	hypothetical protein
CRES_RS11280	hypothetical protein

## Sheet: Single Enterobacteriaceae
Reference strain: Yersinia_enterocolitica_subsp_palearctica_Y11_NC_017564
Singleton	Annotated function
Y11_RS20705	transposase
Y11_RS00070	pathogenicity island 1 protein SopD2
Y11_RS01440	hypothetical protein
Y11_RS02740	hypothetical protein
Y11_RS03040	hypothetical protein
Y11_RS03265	hypothetical protein
Y11_RS03275	transposase
Y11_RS03455	hypothetical protein
Y11_RS04360	transposase
Y11_RS04450	hypothetical protein
Y11_RS04460	membrane protein
Y11_RS04465	hypothetical protein
Y11_RS04470	phage/plasmid replication protein, II/X family
Y11_RS04475	transcriptional regulator
Y11_RS04495	hypothetical protein
Y11_RS04515	hypothetical protein
Y11_RS04520	hypothetical protein
Y11_RS04525	hypothetical protein
Y11_RS04530	hypothetical protein
Y11_RS04540	hypothetical protein
Y11_RS04570	hypothetical protein
Y11_RS04915	hypothetical protein
Y11_RS05430	hypothetical protein
Y11_RS05595	hypothetical protein
Y11_RS06065	transposase
Y11_RS06090	DUF4917 domain-containing protein
Y11_RS06600	hypothetical protein
Y11_RS06870	hypothetical protein
Y11_RS07010	transposase
Y11_RS07015	IS21 family transposase
Y11_RS07025	exonuclease SbcC
Y11_RS07030	hypothetical protein
Y11_RS07045	serine protease
Y11_RS07055	hypothetical protein
Y11_RS07060	hypothetical protein
Y11_RS07805	glycosyl transferase family 1
Y11_RS07810	hypothetical protein
Y11_RS07815	hypothetical protein
Y11_RS07820	dimethylmenaquinone methyltransferase
Y11_RS07825	hypothetical protein
Y11_RS07835	glycosyl transferase family 1
Y11_RS07840	NAD(P)-dependent oxidoreductase
Y11_RS07860	rhamnosyltransferase
Y11_RS07865	glycosyl transferase
Y11_RS07930	hypothetical protein
Y11_RS09230	hypothetical protein
Y11_RS09235	hypothetical protein
Y11_RS09355	hypothetical protein
Y11_RS09795	hypothetical protein
Y11_RS10250	hypothetical protein
Y11_RS10820	hypothetical protein
Y11_RS10825	hypothetical protein
Y11_RS10830	hypothetical protein
Y11_RS10855	hypothetical protein
Y11_RS11285	hypothetical protein
Y11_RS12130	hypothetical protein
Y11_RS12150	hypothetical protein
Y11_RS12285	hypothetical protein
Y11_RS12295	hypothetical protein
Y11_RS12300	DNA (cytosine-5-)-methyltransferase
Y11_RS12305	transposase
Y11_RS12310	IS21 family transposase
Y11_RS12315	hypothetical protein
Y11_RS13495	transposase
Y11_RS13510	ATPase AAA
Y11_RS14495	SIR2 family protein
Y11_RS14510	IS21 family transposase
Y11_RS14515	transposase
Y11_RS15655	IS5/IS1182 family transposase
Y11_RS15810	hypothetical protein
Y11_RS15815	hypothetical protein
Y11_RS16220	hypothetical protein
Y11_RS17800	IS21 family transposase
Y11_RS19220	hypothetical protein
Y11_RS20030	hypothetical protein
Y11_RS20615	hypothetical protein
Y11_RS20710	IS21 family transposase ISYen2B
Y11_RS20720	protein kinase
Y11_RS20740	hypothetical protein
Y11_RS20770	preprotein translocase M
Y11_RS20785	hypothetical protein
Y11_RS20790	adhesin
Y11_RS20800	PprA
Y11_RS20885	outer membrane virulence protein YopE
Y11_RS20890	YopE regulator
Y11_RS20905	yopH targeting protein
Y11_RS20910	tyrosine protein phosphatase
Y11_RS20915	translocation protein YopM
Y11_RS20940	translocation protein YopH
Y11_RS20975	translocation protein YopA
Y11_RS21015	type III secretion system needle length determinant
Y11_RS21100	membrane protein
Y11_RS21105	hypothetical protein
Y11_RS21110	hypothetical protein
Y11_RS21340	hypothetical protein
Y11_RS21350	hypothetical protein
Y11_RS21370	hypothetical protein
Y11_RS21385	hypothetical protein
Y11_RS21430	hypothetical protein
Y11_RS21440	hypothetical protein
Y11_RS21520	hypothetical protein
Y11_RS21530	hypothetical protein
Y11_RS21580	hypothetical protein
Y11_RS21625	hypothetical protein
Y11_RS21630	hypothetical protein
Y11_RS21690	hypothetical protein
Y11_RS21695	hypothetical protein
Y11_RS21705	hypothetical protein
Y11_RS21715	hypothetical protein
Y11_RS21745	hypothetical protein
Y11_RS21750	hypothetical protein
Y11_RS21765	hypothetical protein
Y11_RS21885	hypothetical protein
Y11_RS21915	hypothetical protein
Y11_RS21965	hypothetical protein
Y11_RS22045	hypothetical protein
Y11_RS22075	hypothetical protein
Y11_RS22080	hypothetical protein
Y11_RS22155	hypothetical protein
Y11_RS22235	hypothetical protein
Y11_RS22290	hypothetical protein
Y11_RS22355	hypothetical protein
Y11_RS22375	hypothetical protein
Y11_RS22395	hypothetical protein
Y11_RS22445	hypothetical protein
Y11_RS22450	hypothetical protein
Y11_RS22525	hypothetical protein
Y11_RS22570	hypothetical protein
Y11_RS22580	hypothetical protein

## Sheet: Single Micrococcaceae
Reference strain: Arthrobacter_enclensis_strain_NIO_1008_NZ_KQ758616
Singleton	Annotated function
AS031_RS00840	hypothetical protein
AS031_RS00945	hypothetical protein
AS031_RS00955	hypothetical protein
AS031_RS00960	hypothetical protein
AS031_RS00965	hypothetical protein
AS031_RS00985	HPP family protein
AS031_RS01030	hypothetical protein
AS031_RS01080	hypothetical protein
AS031_RS01085	hypothetical protein
AS031_RS01090	hypothetical protein
AS031_RS01100	hypothetical protein
AS031_RS19365	hypothetical protein
AS031_RS19370	hypothetical protein
AS031_RS19375	hypothetical protein
AS031_RS19380	hypothetical protein
AS031_RS01200	hypothetical protein
AS031_RS01330	hypothetical protein
AS031_RS01355	hypothetical protein
AS031_RS01360	hypothetical protein
AS031_RS01485	hypothetical protein
AS031_RS01715	hypothetical protein
AS031_RS01720	hypothetical protein
AS031_RS01725	hypothetical protein
AS031_RS01730	hypothetical protein
AS031_RS01735	glycoside hydrolase
AS031_RS01870	hypothetical protein
AS031_RS02025	hypothetical protein
AS031_RS02065	hypothetical protein
AS031_RS02250	hypothetical protein
AS031_RS02760	hypothetical protein
AS031_RS02765	hypothetical protein
AS031_RS02770	hypothetical protein
AS031_RS02955	deoxyribodipyrimidine photo-lyase
AS031_RS03205	hypothetical protein
AS031_RS04405	hypothetical protein
AS031_RS04730	hypothetical protein
AS031_RS19430	hypothetical protein
AS031_RS19435	hypothetical protein
AS031_RS05595	auxin efflux carrier
AS031_RS05630	hypothetical protein
AS031_RS05670	hypothetical protein
AS031_RS05680	hypothetical protein
AS031_RS05685	cytochrome P450
AS031_RS05690	hypothetical protein
AS031_RS05695	hypothetical protein
AS031_RS05700	type I polyketide synthase
AS031_RS05710	hypothetical protein
AS031_RS05715	hypothetical protein
AS031_RS05720	hypothetical protein
AS031_RS05725	hypothetical protein
AS031_RS05730	DUF4177 domain-containing protein
AS031_RS05735	hypothetical protein
AS031_RS05740	hypothetical protein
AS031_RS05865	hypothetical protein
AS031_RS05875	amino acid ABC transporter substrate-binding protein
AS031_RS05895	GntR family transcriptional regulator
AS031_RS05930	sodium:proton exchanger
AS031_RS06545	hypothetical protein
AS031_RS07480	hypothetical protein
AS031_RS07500	CPBP family intramembrane metalloprotease domain-containing protein
AS031_RS07515	IclR family transcriptional regulator
AS031_RS07525	ABC transporter substrate-binding protein
AS031_RS07530	sugar ABC transporter permease
AS031_RS07535	sugar ABC transporter permease
AS031_RS07545	hypothetical protein
AS031_RS08470	hypothetical protein
AS031_RS08525	hypothetical protein
AS031_RS08570	hypothetical protein
AS031_RS08580	hypothetical protein
AS031_RS19465	hypothetical protein
AS031_RS19470	hypothetical protein
AS031_RS08775	DUF4862 domain-containing protein
AS031_RS08825	hypothetical protein
AS031_RS08830	hypothetical protein
AS031_RS08835	hypothetical protein
AS031_RS08875	hypothetical protein
AS031_RS08895	hypothetical protein
AS031_RS08900	hypothetical protein
AS031_RS09005	hypothetical protein
AS031_RS09180	hypothetical protein
AS031_RS09600	helix-turn-helix transcriptional regulator
AS031_RS09650	helix-turn-helix transcriptional regulator
AS031_RS09655	hypothetical protein
AS031_RS09660	DNA-binding transcriptional regulator
AS031_RS09665	heparinase
AS031_RS09675	sugar ABC transporter substrate-binding protein
AS031_RS09690	hypothetical protein
AS031_RS09925	hypothetical protein
AS031_RS10290	hypothetical protein
AS031_RS10305	glyoxalase/bleomycin resistance/extradiol dioxygenase family protein
AS031_RS10685	hypothetical protein
AS031_RS10810	hypothetical protein
AS031_RS10815	xylose isomerase
AS031_RS10820	acetyltransferase
AS031_RS10930	glycoside hydrolase 43 family protein
AS031_RS10970	twin-arginine translocation pathway signal
AS031_RS11160	hypothetical protein
AS031_RS11445	hypothetical protein
AS031_RS11475	hypothetical protein
AS031_RS11615	hypothetical protein
AS031_RS11850	hypothetical protein
AS031_RS11860	hypothetical protein
AS031_RS11865	hypothetical protein
AS031_RS11965	hypothetical protein
AS031_RS12065	hypothetical protein
AS031_RS12070	hypothetical protein
AS031_RS12125	hypothetical protein
AS031_RS12130	hypothetical protein
AS031_RS12135	hypothetical protein
AS031_RS12155	hypothetical protein
AS031_RS12250	alpha/beta hydrolase
AS031_RS12385	hypothetical protein
AS031_RS19500	hypothetical protein
AS031_RS12530	hypothetical protein
AS031_RS12545	hypothetical protein
AS031_RS12555	hypothetical protein
AS031_RS12590	hypothetical protein
AS031_RS12595	hypothetical protein
AS031_RS12600	hypothetical protein
AS031_RS19505	hypothetical protein
AS031_RS12610	hypothetical protein
AS031_RS12625	hypothetical protein
AS031_RS19510	hypothetical protein
AS031_RS12635	DUF4935 domain-containing protein
AS031_RS12640	hypothetical protein
AS031_RS19520	hypothetical protein
AS031_RS19525	hypothetical protein
AS031_RS19530	hypothetical protein
AS031_RS12655	hypothetical protein
AS031_RS12660	hypothetical protein
AS031_RS12665	hypothetical protein
AS031_RS12670	hypothetical protein
AS031_RS12675	hypothetical protein
AS031_RS12680	hypothetical protein
AS031_RS12685	DNA (cytosine-5-)-methyltransferase
AS031_RS19535	hypothetical protein
AS031_RS12765	hypothetical protein
AS031_RS12830	hypothetical protein
AS031_RS12910	hypothetical protein
AS031_RS12915	hypothetical protein
AS031_RS19545	hypothetical protein
AS031_RS13025	hypothetical protein
AS031_RS13030	hypothetical protein
AS031_RS13035	hypothetical protein
AS031_RS13040	hypothetical protein
AS031_RS13045	hypothetical protein
AS031_RS13050	hypothetical protein
AS031_RS13150	pectate lyase
AS031_RS13790	hypothetical protein
AS031_RS13830	hypothetical protein
AS031_RS14090	hypothetical protein
AS031_RS14430	TetR family transcriptional regulator
AS031_RS14435	hypothetical protein
AS031_RS14620	hypothetical protein
AS031_RS14635	hypothetical protein
AS031_RS14780	hypothetical protein
AS031_RS14880	hypothetical protein
AS031_RS14970	transcriptional regulator
AS031_RS14975	hypothetical protein
AS031_RS15000	short-chain fatty acid transporter
AS031_RS15160	hypothetical protein
AS031_RS15420	hypothetical protein
AS031_RS15490	hypothetical protein
AS031_RS16380	hypothetical protein
AS031_RS16520	hypothetical protein
AS031_RS16545	hypothetical protein
AS031_RS17350	hypothetical protein
AS031_RS17360	hypothetical protein
AS031_RS17365	hypothetical protein
AS031_RS17585	hypothetical protein
AS031_RS17590	hypothetical protein
AS031_RS17595	hypothetical protein
AS031_RS17600	hypothetical protein
AS031_RS17610	hypothetical protein
AS031_RS17620	hypothetical protein
AS031_RS17625	hypothetical protein
AS031_RS17640	hypothetical protein
AS031_RS18035	hypothetical protein
AS031_RS18045	DinB superfamily protein
AS031_RS18125	hypothetical protein
AS031_RS18140	integrase
AS031_RS18195	hypothetical protein
AS031_RS19610	hypothetical protein
AS031_RS18230	hypothetical protein
AS031_RS18240	hypothetical protein
AS031_RS18255	fumarylacetoacetate hydrolase
AS031_RS18260	hypothetical protein
AS031_RS19635	hypothetical protein
AS031_RS18280	hypothetical protein
AS031_RS18295	hypothetical protein
AS031_RS18300	hypothetical protein
AS031_RS18305	hypothetical protein
AS031_RS19640	hypothetical protein
AS031_RS18330	hypothetical protein
AS031_RS19645	hypothetical protein
AS031_RS18350	hypothetical protein
AS031_RS18355	glyoxalase/bleomycin resistance/extradiol dioxygenase family protein
AS031_RS19655	hypothetical protein
AS031_RS18415	hypothetical protein
AS031_RS18460	DNA-binding protein
AS031_RS18585	hypothetical protein
AS031_RS18590	hypothetical protein
AS031_RS19670	hypothetical protein
AS031_RS18595	hypothetical protein
AS031_RS18640	hypothetical protein
AS031_RS18645	TetR family transcriptional regulator
AS031_RS19690	hypothetical protein
AS031_RS19695	hypothetical protein
AS031_RS19085	hypothetical protein
AS031_RS19345	hypothetical protein

## Sheet: Single Moraxellaceae
Reference strain: Moraxella_bovis_strain_CCUG_2133_NZ_MUXV01000108
Singleton	Annotated function
B0182_RS00025	hypothetical protein
B0182_RS00125	hypothetical protein
B0182_RS00405	hypothetical protein
B0182_RS00500	hypothetical protein
B0182_RS00635	hypothetical protein
B0182_RS00720	hypothetical protein
B0182_RS00905	hypothetical protein
B0182_RS01310	hypothetical protein
B0182_RS01315	hypothetical protein
B0182_RS01370	hypothetical protein
B0182_RS01390	hypothetical protein
B0182_RS01440	hypothetical protein
B0182_RS01445	hypothetical protein
B0182_RS01450	hypothetical protein
B0182_RS01460	hypothetical protein
B0182_RS01690	hypothetical protein
B0182_RS01730	hypothetical protein
B0182_RS01785	hypothetical protein
B0182_RS02085	hypothetical protein
B0182_RS02090	hypothetical protein
B0182_RS02165	hypothetical protein
B0182_RS02225	hypothetical protein
B0182_RS02310	hypothetical protein
B0182_RS02350	hypothetical protein
B0182_RS02360	hypothetical protein
B0182_RS02365	hypothetical protein
B0182_RS02380	hypothetical protein
B0182_RS02425	hypothetical protein
B0182_RS02440	hypothetical protein
B0182_RS02480	hypothetical protein
B0182_RS02485	hypothetical protein
B0182_RS02665	hypothetical protein
B0182_RS02705	hypothetical protein
B0182_RS02720	hypothetical protein
B0182_RS02840	hypothetical protein
B0182_RS02845	hypothetical protein
B0182_RS02860	hypothetical protein
B0182_RS02870	hypothetical protein
B0182_RS02875	hypothetical protein
B0182_RS02885	hypothetical protein
B0182_RS02895	hypothetical protein
B0182_RS03010	hypothetical protein
B0182_RS03110	hypothetical protein
B0182_RS03120	hypothetical protein
B0182_RS03135	hypothetical protein
B0182_RS03150	hypothetical protein
B0182_RS03160	hypothetical protein
B0182_RS03235	hypothetical protein
B0182_RS03285	hypothetical protein
B0182_RS03295	hypothetical protein
B0182_RS03300	hypothetical protein
B0182_RS03340	hypothetical protein
B0182_RS03400	hypothetical protein
B0182_RS03495	hypothetical protein
B0182_RS03500	hypothetical protein
B0182_RS03645	hypothetical protein
B0182_RS03710	hypothetical protein
B0182_RS04030	hypothetical protein
B0182_RS04035	hypothetical protein
B0182_RS04040	hypothetical protein
B0182_RS04055	hypothetical protein
B0182_RS04060	hypothetical protein
B0182_RS04115	hypothetical protein
B0182_RS04120	hypothetical protein
B0182_RS04125	hypothetical protein
B0182_RS04130	hypothetical protein
B0182_RS04135	hypothetical protein
B0182_RS04140	hypothetical protein
B0182_RS04145	hypothetical protein
B0182_RS04500	hypothetical protein
B0182_RS04525	hypothetical protein
B0182_RS04540	hypothetical protein
B0182_RS04545	hypothetical protein
B0182_RS04550	hypothetical protein
B0182_RS04780	hypothetical protein
B0182_RS04795	hypothetical protein
B0182_RS04800	hypothetical protein
B0182_RS04860	hypothetical protein
B0182_RS04865	hypothetical protein
B0182_RS04870	hypothetical protein
B0182_RS04875	hypothetical protein
B0182_RS04885	hypothetical protein
B0182_RS04890	hypothetical protein
B0182_RS04895	hypothetical protein
B0182_RS04915	hypothetical protein
B0182_RS04930	hypothetical protein
B0182_RS04940	DNA primase
B0182_RS04950	hypothetical protein
B0182_RS04955	hypothetical protein
B0182_RS04960	hypothetical protein
B0182_RS04970	hypothetical protein
B0182_RS05115	hypothetical protein
B0182_RS05140	hypothetical protein
B0182_RS05465	hypothetical protein
B0182_RS05735	hypothetical protein
B0182_RS06055	hypothetical protein
B0182_RS06215	hypothetical protein
B0182_RS06230	hypothetical protein
B0182_RS06270	hypothetical protein
B0182_RS06380	hypothetical protein
B0182_RS06460	hypothetical protein
B0182_RS06495	hypothetical protein
B0182_RS06500	hypothetical protein
B0182_RS06545	hypothetical protein
B0182_RS06580	hypothetical protein
B0182_RS06595	hypothetical protein
B0182_RS06610	hypothetical protein
B0182_RS06615	hypothetical protein
B0182_RS06620	hypothetical protein
B0182_RS06625	tail length tape measure protein
B0182_RS06635	hypothetical protein
B0182_RS06665	hypothetical protein
B0182_RS06670	hypothetical protein
B0182_RS06735	hypothetical protein
B0182_RS06760	hypothetical protein
B0182_RS06810	restriction endonuclease subunit M
B0182_RS06815	hypothetical protein
B0182_RS06820	site-specific DNA-methyltransferase
B0182_RS06825	hypothetical protein
B0182_RS07030	hypothetical protein
B0182_RS07160	hypothetical protein
B0182_RS07165	hypothetical protein
B0182_RS07170	hypothetical protein
B0182_RS07175	hypothetical protein
B0182_RS07180	hypothetical protein
B0182_RS07185	hypothetical protein
B0182_RS07220	hypothetical protein
B0182_RS07320	hypothetical protein
B0182_RS07405	hypothetical protein
B0182_RS07435	hypothetical protein
B0182_RS07490	hypothetical protein
B0182_RS07650	hypothetical protein
B0182_RS07655	hypothetical protein
B0182_RS07660	hypothetical protein
B0182_RS07715	hypothetical protein
B0182_RS07730	hypothetical protein
B0182_RS08025	hypothetical protein
B0182_RS08340	hypothetical protein
B0182_RS08410	hypothetical protein
B0182_RS08440	hypothetical protein
B0182_RS08445	hypothetical protein
B0182_RS08450	hypothetical protein
B0182_RS08460	hypothetical protein
B0182_RS08545	hypothetical protein
B0182_RS08550	hypothetical protein
B0182_RS08645	hypothetical protein
B0182_RS08660	hypothetical protein
B0182_RS08715	hypothetical protein
B0182_RS08830	hypothetical protein
B0182_RS08875	hypothetical protein
B0182_RS08880	hypothetical protein
B0182_RS08885	TIGR02452 family protein
B0182_RS08995	hypothetical protein
B0182_RS09025	hypothetical protein
B0182_RS09235	hypothetical protein
B0182_RS09240	hypothetical protein
B0182_RS09245	hypothetical protein
B0182_RS09360	hypothetical protein
B0182_RS09485	hypothetical protein
B0182_RS09490	hypothetical protein
B0182_RS09685	hypothetical protein
B0182_RS09690	hypothetical protein
B0182_RS09695	hypothetical protein
B0182_RS09700	hypothetical protein
B0182_RS09755	hypothetical protein
B0182_RS09975	hypothetical protein
B0182_RS10040	hypothetical protein
B0182_RS10070	hypothetical protein
B0182_RS10075	hypothetical protein
B0182_RS10130	hypothetical protein
B0182_RS10200	hypothetical protein
B0182_RS10205	Com family DNA-binding transcriptional regulator
B0182_RS10260	hypothetical protein
B0182_RS10275	GTP-binding protein
B0182_RS10280	hypothetical protein
B0182_RS10300	hypothetical protein
B0182_RS10335	hypothetical protein
B0182_RS10350	hypothetical protein
B0182_RS10355	hypothetical protein
B0182_RS10360	hypothetical protein
B0182_RS10370	hypothetical protein
B0182_RS10375	hypothetical protein
B0182_RS10415	hypothetical protein
B0182_RS10420	hypothetical protein
B0182_RS10475	hypothetical protein
B0182_RS10480	hypothetical protein
B0182_RS10785	hypothetical protein
B0182_RS10790	hypothetical protein
B0182_RS10800	hypothetical protein
B0182_RS10830	hypothetical protein
B0182_RS10860	hypothetical protein
B0182_RS10890	hypothetical protein
B0182_RS11030	hypothetical protein
B0182_RS11035	hypothetical protein
B0182_RS11040	hypothetical protein
B0182_RS11230	hypothetical protein
B0182_RS11320	hypothetical protein
B0182_RS11325	hypothetical protein
B0182_RS11330	hypothetical protein
B0182_RS11380	hypothetical protein
B0182_RS11385	hypothetical protein
B0182_RS11420	hypothetical protein
B0182_RS11430	hypothetical protein
B0182_RS11435	hypothetical protein
B0182_RS11460	hypothetical protein
B0182_RS11535	hypothetical protein
B0182_RS11560	hypothetical protein
B0182_RS11565	hypothetical protein
B0182_RS11650	hypothetical protein
B0182_RS11920	hypothetical protein
B0182_RS11925	hypothetical protein
B0182_RS11930	hypothetical protein
B0182_RS11940	hypothetical protein
B0182_RS11945	hypothetical protein
B0182_RS11955	hypothetical protein
B0182_RS12070	hypothetical protein
B0182_RS12075	hypothetical protein
B0182_RS12090	restriction endonuclease subunit S
B0182_RS12135	hypothetical protein
B0182_RS12140	hypothetical protein
B0182_RS12265	hypothetical protein
B0182_RS12475	hypothetical protein
B0182_RS12665	hypothetical protein
B0182_RS12705	hypothetical protein
B0182_RS12780	hypothetical protein
B0182_RS12785	hypothetical protein
B0182_RS12790	hypothetical protein
B0182_RS12840	hypothetical protein
B0182_RS12845	hypothetical protein
B0182_RS12855	hypothetical protein
B0182_RS12865	hypothetical protein
B0182_RS12870	hypothetical protein
B0182_RS12875	hypothetical protein
B0182_RS12895	hypothetical protein
B0182_RS12925	hypothetical protein
B0182_RS12960	hypothetical protein
B0182_RS12970	hypothetical protein
B0182_RS12980	hypothetical protein
B0182_RS13000	hypothetical protein
B0182_RS13055	hypothetical protein
B0182_RS13060	hypothetical protein
B0182_RS13070	hypothetical protein
B0182_RS13080	hypothetical protein
B0182_RS13085	hypothetical protein
B0182_RS13090	hypothetical protein
B0182_RS13115	PLxRFG domain-containing protein
B0182_RS13120	hypothetical protein
B0182_RS13125	hypothetical protein
B0182_RS13130	hypothetical protein
B0182_RS13210	IS481 family transposase
B0182_RS13260	hypothetical protein
B0182_RS13275	hypothetical protein
B0182_RS13285	hypothetical protein
B0182_RS13295	hypothetical protein
B0182_RS13300	hypothetical protein
B0182_RS13325	hypothetical protein
B0182_RS13330	hypothetical protein
B0182_RS13335	hypothetical protein
B0182_RS13415	hypothetical protein
B0182_RS13420	hypothetical protein
B0182_RS13585	hypothetical protein
B0182_RS13600	hypothetical protein
B0182_RS13605	hypothetical protein
B0182_RS13610	hypothetical protein
B0182_RS13620	hypothetical protein
B0182_RS13625	hypothetical protein
B0182_RS13630	TIGR02594 family protein
B0182_RS13635	hypothetical protein
B0182_RS13640	hypothetical protein
B0182_RS13645	hypothetical protein
B0182_RS13700	hypothetical protein
B0182_RS13710	hypothetical protein
B0182_RS13730	hypothetical protein
B0182_RS13735	hypothetical protein

[truncated: 20 more sheets: Single Mycobacteriaceae, Single Neisseriaceae, Single Paenibacillaceae, Single Prevotellaceae, Single Rhodobacteraceae, Single Sphingomonadaceae, Single Vibrionaceae, Single Xanthomonadaceae, Single Acetobacteraceae, Single Actinomycetaceae , Single Bacillaceae , Single Bacteroidaceae, Single Enterococcaceae, Single Methanobacteriaceae, Single Methanomicrobiaceae, Single Microbacteriaceae, Single Porphyromonadaceae, Single Rhodospirillaceae, Single Spirochaetaceae, Single Streptococcaceae]
