# Supplementary material for: Codon Usage Optimization in the Prokaryotic Tree of Life: How Synonymous Codons Are Differentially Selected in Sequence Domains with Different Expression Levels and Degrees of Conservation
Source: mBio. 2020 Jul 21;11(4):e00766-20. doi: 10.1128/mBio.00766-20 (PMC7374057; doi:10.1128/mBio.00766-20)
Supplement: TABLE S3 [file mBio.00766-20-st003.xlsx]

## Sheet: Bacteroidaceae
Table S3, tab A
Column A: Protein expression data from Bacteroides thetaiotaomicron VPI-5482 extracted from PaxDB
Column B: The corresponding gene orthologs in the core C6 in Bacteroides vulgatus ATCC 8482
Column C: Amino acid sequence conservation (%) among orthologs from the group of genomes included in core C6
CORE 6
Abundance (ppm)	BVU	% Conservation	Predicted function
158559	BVU_RS00735	50	4Fe-4S ferredoxin			HEP genes
42898	BVU_RS04135	75.5906	50S ribosomal protein L7/L12			LEP genes
29588	BVU_RS04050	44.7761	50S ribosomal protein L29
15928	BVU_RS08495	65.3846	fructose-bisphosphate aldolase
9786	BVU_RS05320	73.75	acyl carrier protein
9077	BVU_RS04410	13.2653	membrane protein
8634	BVU_RS01760	50.6399	molecular chaperone GroEL
8607	BVU_RS03970	81.6794	30S ribosomal protein S11
8357	BVU_RS07435	72	hypothetical protein
8224	BVU_RS04950	60.9665	phosphoenolpyruvate carboxykinase (ATP)
7555	BVU_RS18220	57.0093	50S ribosomal protein L21
7101	BVU_RS04015	53.6458	50S ribosomal protein L6
6643	BVU_RS02700	51.0526	elongation factor P
6242	BVU_RS11105	52.7059	phosphoglycerate kinase
5830	BVU_RS04150	79.3333	50S ribosomal protein L11
5521	BVU_RS04055	79.4521	50S ribosomal protein L16
5095	BVU_RS08310	21.9219	elongation factor Ts
4873	BVU_RS04090	69.0821	50S ribosomal protein L3
4761	BVU_RS04010	63.7931	50S ribosomal protein L18
4567	BVU_RS19770	33.526	2-Cys peroxiredoxin
4139	BVU_RS04005	70.6897	30S ribosomal protein S5
4022	BVU_RS04035	39.3443	50S ribosomal protein L24
3998	BVU_RS00755	72.3577	50S ribosomal protein L19
3991	BVU_RS16520	51.6517	ATPase AAA
3983	BVU_RS04000	40.9639	50S ribosomal protein L30
3787	BVU_RS03955	41.7582	50S ribosomal protein L17
3787	BVU_RS07170	40.625	glycine cleavage system protein H
3667	BVU_RS04145	72.9167	50S ribosomal protein L1
3370	BVU_RS01765	70.6522	molecular chaperone GroES
3162	BVU_RS08305	61.9718	30S ribosomal protein S2
2920	BVU_RS08490	63.9535	50S ribosomal protein L31 type B
2794	BVU_RS08300	75.3846	30S ribosomal protein S9
2647	BVU_RS16490	68.1818	50S ribosomal protein L28
2638	BVU_RS00065	88.0435	30S ribosomal protein S18
2593	BVU_RS12545	73.025	methylmalonyl-CoA carboxyltransferase
2438	BVU_RS19175	35.4067	50S ribosomal protein L25/general stress protein Ctc
2390	BVU_RS16805	27.0073	OmpA family protein
2349	BVU_RS19990	64.9832	malonyl CoA-acyl carrier protein transacylase
2340	BVU_RS16305	33.0556	phosphoserine aminotransferase
2295	BVU_RS04020	76.6917	30S ribosomal protein S8
2233	BVU_RS04070	76.9231	30S ribosomal protein S19
2159	BVU_RS04140	43.8202	50S ribosomal protein L10
2125	BVU_RS04110	81.295	30S ribosomal protein S12
2108	BVU_RS07165	55.4913	5-(carboxyamino)imidazole ribonucleotide mutase
2064	BVU_RS20345	55.2239	50S ribosomal protein L35
2010	BVU_RS13855	39.6226	30S ribosomal protein S16
1664	BVU_RS15330	61.7391	hypothetical protein
1555	BVU_RS03960	75	DNA-directed RNA polymerase subunit alpha
1484	BVU_RS04540	64.8352	30S ribosomal protein S15
1363	BVU_RS03965	70.4433	30S ribosomal protein S4
1317	BVU_RS20400	33.3333	YtxH domain-containing protein
1268	BVU_RS07220	17.0492	peptidylprolyl isomerase
1201	BVU_RS00085	72.2689	DNA-binding response regulator
1179	BVU_RS16665	50	hypothetical protein
1176	BVU_RS12880	61.8785	ketol-acid reductoisomerase
1079	BVU_RS04040	82.9268	50S ribosomal protein L14
1079	BVU_RS20395	21.4286	cell division protein
1052	BVU_RS07045	42.7632	aspartyl-tRNA amidotransferase subunit B
890	BVU_RS04045	61.2903	30S ribosomal protein S17
856	BVU_RS13185	23.5808	hypothetical protein
755	BVU_RS20350	55.6604	translation initiation factor IF-3
722	BVU_RS00060	58.9404	50S ribosomal protein L9
661	BVU_RS14590	50.3979	DNA polymerase III subunit beta
605	BVU_RS06855	64.3956	transcription termination/antitermination protein NusA
566	BVU_RS21215	75	50S ribosomal protein L34
548	BVU_RS11635	47.2527	3-methyl-2-oxobutanoate dehydrogenase subunit VorB
472	BVU_RS18225	63.0435	50S ribosomal protein L27
453	BVU_RS17830	66.879	ribose-phosphate pyrophosphokinase
430	BVU_RS08550	54.5918	adenylate kinase
427	BVU_RS12940	16.2338	hypothetical protein
426	BVU_RS09730	26.8293	ribosome silencing factor RsfS
377	BVU_RS14790	38.3028	transcription termination factor Rho
373	BVU_RS14595	31.8182	hypothetical protein
341	BVU_RS10435	55.8011	cytochrome c4
325	BVU_RS02275	67.4009	ATP-dependent Clp protease proteolytic subunit
317	BVU_RS03005	50.4785	argininosuccinate synthase
314	BVU_RS11970	66.1654	saccharopine dehydrogenase
312	BVU_RS11625	60.2151	2-oxoglutarate ferredoxin oxidoreductase subunit gamma
305	BVU_RS05880	43.6508	acetyl-CoA hydrolase
286	BVU_RS00510	24.2291	hypothetical protein
269	BVU_RS14585	49.4662	DNA polymerase III subunit epsilon
261	BVU_RS03980	87.8378	translation initiation factor IF-1
254	BVU_RS04155	63.7363	transcription termination/antitermination factor NusG
198	BVU_RS11480	33.0508	hypothetical protein
197	BVU_RS00475	66.4122	phosphoribosylformylglycinamidine cyclo-ligase
194	BVU_RS16775	61.7555	aspartate carbamoyltransferase
175	BVU_RS03985	47.5836	type I methionyl aminopeptidase
170	BVU_RS04065	52.1739	50S ribosomal protein L22
155	BVU_RS16225	55.1839	apolipoprotein acyltransferase
149	BVU_RS06000	31.8898	uroporphyrinogen-III synthase
126	BVU_RS11640	41.25	ferredoxin
119	BVU_RS19160	30.7692	preprotein translocase subunit YajC
113	BVU_RS12980	8.93855	hypothetical protein
108	BVU_RS13780	89.5833	RNA polymerase sigma factor RpoD
104	BVU_RS06875	57.7075	Fe-S cluster assembly ATPase SufC
103	BVU_RS11925	20.4762	membrane protein
95.5	BVU_RS04430	50	ribosome-binding factor A
93.1	BVU_RS02400	54.5455	hypothetical protein
73.4	BVU_RS03900	57.0766	O-acetylhomoserine aminocarboxypropyltransferase
70.5	BVU_RS13090	36.3881	4-hydroxythreonine-4-phosphate dehydrogenase PdxA
70	BVU_RS02990	13.2576	pyrroline-5-carboxylate reductase
55	BVU_RS18250	54.254	2-polyprenylphenol hydroxylase
52.5	BVU_RS02270	59.3968	ATP-dependent Clp protease ATP-binding subunit ClpX
41.3	BVU_RS11720	27.193	nucleotide exchange factor GrpE
39.3	BVU_RS07465	54.0117	glutamate--tRNA ligase
39.2	BVU_RS12770	53.6105	peptidase
28.2	BVU_RS06590	38.9598	calcium-translocating P-type ATPase, PMCA-type
22.1	BVU_RS01345	54.717	MRP family ATP-binding protein
16.9	BVU_RS05930	60.221	tRNA preQ1(34) S-adenosylmethionine ribosyltransferase-isomerase QueA
16.7	BVU_RS19410	47.9279	long-chain-fatty-acid--CoA ligase
0.684	BVU_RS10525	23	hypothetical protein

## Sheet: Enterobacteriaceae
Table S3, tab B
Column A: Protein expression data from Yersinia pestis CO92 extracted from PaxDB
Column B: The corresponding gene orthologs in the core C13 in Yersinia enterocolitica subsp. palearctica
Column C: Amino acid sequence conservation (%) among orthologs from the group of genomes included in core C13
CORE 13
Abundance (ppm)	Y11	% Conservation	Predicted function
13011	Y11_RS02150	18.8764	porin OmpA			HEP genes
10970	Y11_RS15445	14.2433	peptidyl-prolyl cis-trans isomerase			LEP genes
7687	Y11_RS00340	45.977	HPr family phosphocarrier protein
7011	Y11_RS15480	62.1508	elongation factor G
6097	Y11_RS18245	52.0376	transaldolase
5637	Y11_RS14050	71.2621	ATP synthase subunit alpha
5434	Y11_RS20415	40	nucleoside-diphosphate kinase
4798	Y11_RS01955	78.2007	30S ribosomal protein S1
4783	Y11_RS09665	36.0731	trigger factor
4182	Y11_RS00330	61.4035	PTS glucose transporter subunit IIA
3561	Y11_RS17240	58.3942	30S ribosomal protein S6
2960	Y11_RS12395	46.6063	stringent starvation protein A
2759	Y11_RS09775	41.358	6,7-dimethyl-8-ribityllumazine synthase
2690	Y11_RS17255	42.7632	50S ribosomal protein L9
2564	Y11_RS18380	19.3133	peptidyl-prolyl cis-trans isomerase
2551	Y11_RS02135	45.4545	beta-hydroxydecanoyl-ACP dehydratase
2470	Y11_RS17270	35.1351	peptidyl-prolyl cis-trans isomerase
2436	Y11_RS19520	46.5241	ribosome-recycling factor
2289	Y11_RS17485	54.6685	polyribonucleotide nucleotidyltransferase
2253	Y11_RS14820	45.6522	glutathione-disulfide reductase
2252	Y11_RS17325	58.5635	inorganic pyrophosphatase
2234	Y11_RS01855	48.5207	thioredoxin-disulfide reductase
2115	Y11_RS15115	53.8462	Fe-S biogenesis protein NfuA
2108	Y11_RS19055	9.3985	bifunctional protein-disulfide isomerase/oxidoreductase DsbC
2085	Y11_RS15900	30.3279	thiol reductase thioredoxin
2033	Y11_RS17410	46.0123	transcription elongation factor GreA
2011	Y11_RS10095	51.7766	phosphoheptose isomerase
1943	Y11_RS14040	43.038	ATP synthase subunit B
1905	Y11_RS18695	56.4246	pyruvate dehydrogenase (acetyl-transferring), homodimeric type
1852	Y11_RS10005	41.9753	xanthine phosphoribosyltransferase
1815	Y11_RS15015	48.4293	aspartate-semialdehyde dehydrogenase
1774	Y11_RS14065	39.726	ATP synthase epsilon chain
1771	Y11_RS09490	11.2128	MexE family multidrug efflux RND transporter periplasmic adaptor subunit
1712	Y11_RS11740	17.8439	outer membrane channel protein TolC
1682	Y11_RS15270	42.1277	ribulose-phosphate 3-epimerase
1643	Y11_RS01870	27.619	outer membrane lipoprotein carrier protein LolA
1586	Y11_RS10450	44.7219	alanine--tRNA ligase
1566	Y11_RS01940	31.25	phosphoserine transaminase
1556	Y11_RS12340	19.802	osmotically-inducible protein OsmY
1520	Y11_RS10880	10.356	oxidative stress defense protein
1412	Y11_RS01745	25.1938	arginine/ornithine ABC transporter substrate-binding protein
1412	Y11_RS19635	47.4227	proline--tRNA ligase
1374	Y11_RS19070	45.7143	lysine--tRNA ligase
1285	Y11_RS15825	55.5556	ketol-acid reductoisomerase
1269	Y11_RS12530	42.029	RidA family protein
1254	Y11_RS20485	60.4167	GMP synthase (glutamine-hydrolyzing)
1225	Y11_RS14070	33.0645	bifunctional N-acetylglucosamine-1-phosphate uridyltransferase/glucosamine-1-phosphate acetyltransferase
1218	Y11_RS15435	25.6757	peptidylprolyl isomerase
1214	Y11_RS09660	50.2283	ATP-dependent Clp protease proteolytic subunit
1183	Y11_RS02070	51.0684	asparagine--tRNA ligase
1180	Y11_RS02530	30.2326	histidine triad nucleotide-binding protein
1161	Y11_RS00040	8.63874	outer membrane protein assembly factor BamC
1149	Y11_RS09455	34.0314	adenine phosphoribosyltransferase
1103	Y11_RS13640	42.5595	ADP-glyceromanno-heptose 6-epimerase
1072	Y11_RS10870	40.7407	ribose-5-phosphate isomerase
1041	Y11_RS17435	52.7716	phosphoglucosamine mutase
1023	Y11_RS02455	40.6504	beta-ketoacyl-ACP reductase
1019	Y11_RS15945	36.2434	dTDP-4-amino-4,6-dideoxy-D-glucose transaminase
1017	Y11_RS18330	21.4458	carbamoyl-phosphate synthase small subunit
1010	Y11_RS20450	20.603	outer membrane protein assembly factor BamB
942	Y11_RS00035	30.2932	4-hydroxy-tetrahydrodipicolinate synthase
896	Y11_RS02000	35.4086	3-deoxy-manno-octulosonate cytidylyltransferase
889	Y11_RS20380	33.0357	aminopeptidase PepB
884	Y11_RS19515	72.8	UMP kinase
824	Y11_RS00135	35.8442	succinyl-diaminopimelate desuccinylase
808	Y11_RS18430	25.3406	thiamine transporter substrate binding subunit
788	Y11_RS19650	33.3333	methionine ABC transporter substrate-binding protein MetQ
766	Y11_RS11735	21.2766	ADP-ribose diphosphatase
721	Y11_RS18965	29.199	glycine cleavage system protein T
683	Y11_RS17465	46.9388	translation initiation factor IF-2
662	Y11_RS10315	27.6	outer membrane protein assembly factor BamD
658	Y11_RS10745	40.2299	2-C-methyl-D-erythritol 2,4-cyclodiphosphate synthase
657	Y11_RS18890	25.4167	5-methylthioadenosine/S-adenosylhomocysteine nucleosidase
638	Y11_RS15255	34.4	3-dehydroquinate synthase
616	Y11_RS13695	37.7358	deoxyuridine 5-triphosphate nucleotidohydrolase
606	Y11_RS20440	40.8578	histidine--tRNA ligase
602	Y11_RS10415	27.3381	glutamate--cysteine ligase
597	Y11_RS09910	25.816	recombination-associated protein RdgC
587	Y11_RS16120	23.6559	sugar/pyridoxal phosphate phosphatase YigL
558	Y11_RS07895	54.4554	dCTP deaminase
550	Y11_RS16040	26.0714	diaminopimelate epimerase
549	Y11_RS18490	43.8903	3-isopropylmalate dehydrogenase
545	Y11_RS02460	63.8554	acyl carrier protein
539	Y11_RS17125	43.1579	oligoribonuclease
533	Y11_RS00390	51.3684	glutamate--tRNA ligase
533	Y11_RS19550	10.2703	molecular chaperone
508	Y11_RS05865	54.3716	GTP-binding protein YchF
496	Y11_RS19500	46.3235	type I methionyl aminopeptidase
493	Y11_RS18355	18.0995	dihydrofolate reductase
490	Y11_RS17460	54.943	transcription termination protein NusA
458	Y11_RS01950	46.1864	cytidylate kinase
438	Y11_RS18230	42.4312	threonine synthase
411	Y11_RS00890	51.0848	amidophosphoribosyltransferase
403	Y11_RS00045	54.8117	phosphoribosylaminoimidazolesuccinocarboxamide synthase
360	Y11_RS07905	35.9249	Fe-S-binding ATPase
356	Y11_RS12390	19.4595	stringent starvation protein B
347	Y11_RS16405	23.5465	porphobilinogen synthase
344	Y11_RS12415	23.2877	hypothetical protein
340	Y11_RS17390	46.2287	GTPase ObgE
333	Y11_RS11720	17.8744	esterase YqiA
326	Y11_RS14045	33.5196	ATP synthase subunit delta
324	Y11_RS12400	71.2121	30S ribosomal protein S9
318	Y11_RS14325	70.3704	glycine--tRNA ligase subunit alpha
290	Y11_RS18875	47.5177	iron-sulfur cluster insertion protein ErpA
289	Y11_RS14060	69.8073	ATP synthase subunit beta
287	Y11_RS00355	9.50324	cell division protein ZipA
278	Y11_RS13760	39.8305	guanylate kinase
270	Y11_RS18210	72.314	DNA-binding response regulator
267	Y11_RS16420	33.4746	NAD(P)H-flavin reductase
254	Y11_RS18555	33.3333	UDP-N-acetylmuramoyl-L-alanyl-D-glutamate--2, 6-diaminopimelate ligase
247	Y11_RS15905	40.1425	transcription termination factor Rho
245	Y11_RS18360	27.5748	bis(5-nucleosyl)-tetraphosphatase (symmetrical)
240	Y11_RS12825	61.3537	acetyl-CoA carboxylase biotin carboxylase subunit
233	Y11_RS10460	58.1081	DNA recombination/repair protein RecA
231	Y11_RS01245	35.468	DNA gyrase subunit A
226	Y11_RS18600	70.1422	cell division protein FtsA
220	Y11_RS13710	43.75	orotate phosphoribosyltransferase
219	Y11_RS20460	47.037	ribosome biogenesis GTPase Der
218	Y11_RS10465	16.2562	hypothetical protein
218	Y11_RS18610	51.9481	UDP-3-O-[3-hydroxymyristoyl] N-acetylglucosamine deacetylase
210	Y11_RS17030	52.8067	aspartate ammonia-lyase
205	Y11_RS14205	57.8378	DNA polymerase III subunit beta
205	Y11_RS15920	34.3008	UDP-N-acetylglucosamine 2-epimerase (non-hydrolyzing)
205	Y11_RS17740	30.2349	valine--tRNA ligase
193	Y11_RS09050	5.72391	LPS assembly lipoprotein LptE
192	Y11_RS19545	34.1204	outer membrane protein assembly factor BamA
188	Y11_RS12405	72.2222	50S ribosomal protein L13
188	Y11_RS15180	60.3306	DNA-binding response regulator
183	Y11_RS10310	23.8462	ribosomal subunit interface protein
174	Y11_RS18115	25.7069	phosphoserine phosphatase
169	Y11_RS12430	52.7523	UDP-N-acetylglucosamine 1-carboxyvinyltransferase
154	Y11_RS19555	25	UDP-3-O-(3-hydroxymyristoyl)glucosamine N-acyltransferase
153	Y11_RS02445	32.8221	ketoacyl-ACP synthase III
153	Y11_RS12475	34.7368	3-deoxy-D-manno-octulosonate 8-phosphate phosphatase
152	Y11_RS09675	9.32203	hypothetical protein
146	Y11_RS01040	39.3035	NADH-quinone oxidoreductase subunit E
142	Y11_RS10375	68.0328	50S ribosomal protein L19
125	Y11_RS01060	57.1429	NADH-quinone oxidoreductase subunit I
125	Y11_RS15350	85.8491	transcriptional regulator Crp
125	Y11_RS17185	25.9475	protease modulator HflC
122	Y11_RS17120	31.2169	ribosome small subunit-dependent GTPase
120	Y11_RS02020	42.9213	chromosome partition protein MukF
119	Y11_RS08995	45	PhoH family protein
116	Y11_RS01230	65.5263	ribonucleotide-diphosphate reductase subunit beta
114	Y11_RS02105	38.152	ABC transporter ATPase
109	Y11_RS01960	55.4455	integration host factor subunit beta
108	Y11_RS17105	31.307	elongation factor P lysine(34) lysyltransferase
107	Y11_RS10350	34.8285	bifunctional chorismate mutase/prephenate dehydrogenase
105	Y11_RS02140	13.7048	Lon protease
105	Y11_RS17470	33.5484	ribosome-binding factor A
102	Y11_RS12840	48.6577	50S ribosomal protein L11 methyltransferase
97.4	Y11_RS11025	31.7308	non-canonical purine NTP pyrophosphatase, RdgB/HAM1 family
93.4	Y11_RS11775	45.4167	bifunctional heptose 7-phosphate kinase/heptose 1-phosphate adenyltransferase
90.9	Y11_RS09745	29.4671	(2E,6E)-farnesyl diphosphate synthase
89.9	Y11_RS17375	60	50S ribosomal protein L21
88.6	Y11_RS01050	37.1367	NADH-quinone oxidoreductase subunit G
87.1	Y11_RS20435	61.0966	4-hydroxy-3-methylbut-2-en-1-yl diphosphate synthase (flavodoxin)
85.1	Y11_RS11820	82.1918	30S ribosomal protein S21
82.7	Y11_RS18940	36.2832	cell division protein ZapA
81.1	Y11_RS10750	22.2951	2-C-methyl-D-erythritol 4-phosphate cytidylyltransferase
79.9	Y11_RS10355	42.7793	phospho-2-dehydro-3-deoxyheptonate aldolase
79	Y11_RS10385	34.7826	ribosome maturation factor RimM
72.5	Y11_RS15275	10.9489	phosphoglycolate phosphatase
70.3	Y11_RS00360	34.9162	DNA ligase (NAD(+)) LigA
69.4	Y11_RS19460	34.0067	NADPH-dependent 7-cyano-7-deazaguanine reductase QueF
66	Y11_RS18560	22.1987	UDP-N-acetylmuramoyl-tripeptide--D-alanyl-D- alanine ligase
64.5	Y11_RS15475	77.8481	30S ribosomal protein S7
58	Y11_RS02430	30.7263	hypothetical protein
56.5	Y11_RS01235	60.705	ribonucleoside-diphosphate reductase subunit alpha
54.2	Y11_RS09890	48.4848	DNA-binding response regulator
54	Y11_RS18540	44.2424	16S rRNA (cytosine(1402)-N(4))-methyltransferase
45.9	Y11_RS09735	38.6965	tRNA 4-thiouridine(8) synthase ThiI
45.5	Y11_RS02415	22.7767	ribonuclease E
40.7	Y11_RS17370	39.4102	octaprenyl diphosphate synthase
39.6	Y11_RS17210	39.2857	23S rRNA (guanosine(2251)-2-O)-methyltransferase
37.8	Y11_RS19610	12.9032	Rho-binding antiterminator
37.6	Y11_RS12655	27.3632	hypothetical protein
37.3	Y11_RS18920	26.25	nucleoside triphosphate pyrophosphohydrolase
35.2	Y11_RS17170	59.4595	RNA-binding protein Hfq
34.9	Y11_RS02425	18.018	septum formation inhibitor Maf
34.2	Y11_RS11765	12.4294	hypothetical protein
34.2	Y11_RS11805	22.3077	bifunctional dihydroneopterin aldolase/7,8-dihydroneopterin epimerase
33.3	Y11_RS12505	22.2772	PTS IIA-like nitrogen regulatory protein PtsN
33.2	Y11_RS09815	38.6555	preprotein translocase subunit YajC
32.2	Y11_RS01045	54.1226	NADH-quinone oxidoreductase subunit F
29.7	Y11_RS20065	15.991	DNA repair protein RecN
28.5	Y11_RS10390	39.823	30S ribosomal protein S16
27.2	Y11_RS17750	58.6745	leucyl aminopeptidase
26.9	Y11_RS19485	33.5616	hypothetical protein
26.3	Y11_RS20330	38.5185	inositol monophosphatase
26.2	Y11_RS18535	42.2078	division/cell wall cluster transcriptional repressor MraZ
25.6	Y11_RS08075	48.3471	GTP cyclohydrolase I FolE
25.2	Y11_RS18585	45.5796	UDP-N-acetylmuramate--L-alanine ligase
24.3	Y11_RS18205	31.5789	hypothetical protein
24.1	Y11_RS20135	56.1856	RNA polymerase sigma factor RpoE
24	Y11_RS09495	25.4128	multidrug efflux RND transporter permease subunit
23.8	Y11_RS18495	37.7495	2-isopropylmalate synthase
21.2	Y11_RS12435	28.7129	hypothetical protein
19	Y11_RS10895	13.5593	mechanosensitive ion channel protein MscS
18.9	Y11_RS14020	30.6723	ribosomal RNA small subunit methyltransferase G
18.6	Y11_RS02595	19.2878	NAD-dependent deacylase
16	Y11_RS20080	39.5745	uracil-DNA glycosylase
15.6	Y11_RS12495	36.8015	RNA polymerase sigma-54 factor
14.6	Y11_RS11815	39.548	tRNA (adenosine(37)-N6)-threonylcarbamoyltransferase complex transferase subunit TsaD
13	Y11_RS15065	38.5338	glycerol-3-phosphate dehydrogenase
12.3	Y11_RS16100	40	DNA helicase RecQ
11.7	Y11_RS20175	52.4116	GTPase Era
10.9	Y11_RS11790	15.493	hypothetical protein
10.8	Y11_RS08510	55.4427	excinuclease ABC subunit B
10.7	Y11_RS08135	11.8812	molybdopterin-synthase adenylyltransferase MoeB
9.67	Y11_RS15125	17.6895	pimeloyl-[acyl-carrier protein] methyl ester esterase
9.35	Y11_RS18370	38.6207	16S rRNA (adenine(1518)-N(6)/adenine(1519)-N(6))- dimethyltransferase
9.03	Y11_RS10740	20.3518	tRNA pseudouridine(13) synthase TruD
7.99	Y11_RS18640	17.9688	cell division protein ZapD
7.89	Y11_RS13585	44.4444	glycerol-3-phosphate dehydrogenase (NAD(P)(+))
6.75	Y11_RS02100	19.2408	23S rRNA (guanine(2445)-N(2))/(guanine(2069)-N(7))- methyltransferase
5.42	Y11_RS19435	34.6056	23S rRNA (cytidine(2498)-2-O)-methyltransferase RlmM
4.69	Y11_RS01970	45.4082	lipid ABC transporter permease/ATP-binding protein

## Sheet: Campylobacteriaceae
Table S3, tab C
Column A: Protein expression data from Campylobacter jejuni subsp. jejuni NCTC 11168 extracted from PaxDB
Column B: The corresponding gene orthologs in the core C8 in Sulfurospirillum multivorans DSM12446
Column C: Amino acid sequence conservation (%) among orthologs from the group of genomes included in core C8
CORE 8
Abundance (ppm)	SMUL	% Conservation	Predicted function
18522	SMUL_RS02390	62.1287	elongation factor Tu		HEP genes
14254	SMUL_RS04905	23.4043	co-chaperone GroES		LEP genes
13158	SMUL_RS01505	46.7662	peroxidase
13115	SMUL_RS00690	46.3235	50S ribosomal protein L20
10735	SMUL_RS03460	18.7817	lipoprotein
9568	SMUL_RS09555	6.76157	peptidylprolyl isomerase
6993	SMUL_RS13375	37.5	50S ribosomal protein L15
6116	SMUL_RS01155	45.7944	thiol reductase thioredoxin
5971	SMUL_RS01570	53.0435	DNA-binding response regulator
5770	SMUL_RS13355	56.4103	50S ribosomal protein L36
5539	SMUL_RS02415	44.7257	50S ribosomal protein L1
5358	SMUL_RS13175	47.3684	30S ribosomal protein S9
4880	SMUL_RS00645	36.5591	30S ribosomal protein S20
4714	SMUL_RS03760	46.6825	serine hydroxymethyltransferase
4632	SMUL_RS02445	54.4304	30S ribosomal protein S7
4545	SMUL_RS03420	55.4241	ATP synthase subunit alpha
4278	SMUL_RS05480	17.5325	30S ribosomal protein S6
4223	SMUL_RS03470	14.2857	peptidylprolyl isomerase
4091	SMUL_RS03430	68.0328	ATP synthase subunit beta
4068	SMUL_RS13435	54.8117	30S ribosomal protein S3
4005	SMUL_RS13440	31.5436	50S ribosomal protein L22
3908	SMUL_RS13430	49.6503	50S ribosomal protein L16
3726	SMUL_RS13380	55.0336	30S ribosomal protein S5
3563	SMUL_RS01520	53.9568	nucleoside-diphosphate kinase
3501	SMUL_RS02450	58.7234	elongation factor G
3491	SMUL_RS13345	56.0606	30S ribosomal protein S11
3468	SMUL_RS13335	27.7937	DNA-directed RNA polymerase subunit alpha
3299	SMUL_RS13410	35.3659	50S ribosomal protein L24
3109	SMUL_RS01450	25.5556	50S ribosomal protein L25/general stress protein Ctc
3107	SMUL_RS13390	38.8889	50S ribosomal protein L6
3003	SMUL_RS02425	49.2188	50S ribosomal protein L7/L12
2710	SMUL_RS13470	61.6822	30S ribosomal protein S10
2678	SMUL_RS02815	49.2701	30S ribosomal protein S2
2569	SMUL_RS13385	32.2314	50S ribosomal protein L18
2475	SMUL_RS11420	36.7089	30S ribosomal protein S16
2408	SMUL_RS12590	44.9799	3-oxoacyl-[acyl-carrier-protein] reductase
2339	SMUL_RS13180	41.8919	50S ribosomal protein L13
2294	SMUL_RS11480	45.1883	type I glutamate--ammonia ligase
2245	SMUL_RS02765	45.0199	fumarate reductase
2232	SMUL_RS13350	58.1395	30S ribosomal protein S13
2217	SMUL_RS07375	16.6271	acetate kinase
2207	SMUL_RS04225	44.4898	UMP kinase
2175	SMUL_RS01235	45.1705	rod shape-determining protein
2058	SMUL_RS02845	16.092	twin-arginine translocase TatA/TatE family subunit
2055	SMUL_RS11280	48.0278	methionine adenosyltransferase
2045	SMUL_RS01965	44.3396	ribose-phosphate pyrophosphokinase
1969	SMUL_RS02420	22.561	50S ribosomal protein L10
1898	SMUL_RS09530	31.3514	molybdopterin adenylyltransferase
1880	SMUL_RS08060	14.7399	pyridine nucleotide-disulfide oxidoreductase
1870	SMUL_RS03770	28.1437	transcriptional repressor
1795	SMUL_RS12215	34.5238	serine--tRNA ligase
1784	SMUL_RS02410	53.1469	50S ribosomal protein L11
1740	SMUL_RS03360	30.2372	pyruvate kinase
1716	SMUL_RS13425	31.8182	50S ribosomal protein L29
1710	SMUL_RS15760	45.4746	acetyl-CoA carboxylase
1655	SMUL_RS15960	47.1545	DNA recombination/repair protein RecA
1553	SMUL_RS03365	26.7857	50S ribosomal protein L21
1480	SMUL_RS07225	45.4545	2-oxoglutarate ferredoxin oxidoreductase subunit beta
1469	SMUL_RS13265	34.2043	adenylosuccinate synthase
1407	SMUL_RS03710	31.0044	DNA-binding response regulator
1400	SMUL_RS02440	71.5328	30S ribosomal protein S12
1378	SMUL_RS15765	19.8795	acetyl-CoA carboxylase biotin carboxyl carrier protein subunit
1354	SMUL_RS02405	43.5754	transcription termination/antitermination protein NusG
1261	SMUL_RS00705	63.8889	30S ribosomal protein S21
1249	SMUL_RS14930	53.7688	ATP-dependent Clp protease proteolytic subunit
1240	SMUL_RS01195	22.1106	membrane protein
1226	SMUL_RS16400	52.3888	translational GTPase TypA
1217	SMUL_RS04265	42.0875	aspartate--tRNA ligase
1156	SMUL_RS12580	36.7299	beta-ketoacyl-[acyl-carrier-protein] synthase II
1120	SMUL_RS01115	42.029	50S ribosomal protein L31
1103	SMUL_RS01200	29.5597	branched chain amino acid aminotransferase
1102	SMUL_RS00660	37.0536	phosphoglucosamine mutase
1101	SMUL_RS07305	33.3333	4-hydroxy-tetrahydrodipicolinate synthase
1053	SMUL_RS01385	20.5882	transcription elongation factor GreA
1018	SMUL_RS02435	48.0732	DNA-directed RNA polymerase subunit beta
1015	SMUL_RS14920	36.6834	GTP cyclohydrolase I FolE
1002	SMUL_RS04020	46.875	elongation factor P
994	SMUL_RS00680	36.8715	translation initiation factor IF-3
974	SMUL_RS09550	42.6593	class II fructose-bisphosphate aldolase
974	SMUL_RS09665	32.9787	30S ribosomal protein S15
947	SMUL_RS13455	44.2105	50S ribosomal protein L23
908	SMUL_RS05245	22.1774	leucyl aminopeptidase
906	SMUL_RS03990	28.7594	phosphoglycerate dehydrogenase
905	SMUL_RS02895	37.5	phosphoglycerate kinase
878	SMUL_RS03435	12.2302	F0F1 ATP synthase subunit epsilon
831	SMUL_RS11200	33.3333	50S ribosomal protein L28
678	SMUL_RS01230	40.5213	ATP-dependent Clp protease ATP-binding subunit ClpX
663	SMUL_RS07230	33.8462	2-oxoglutarate:acceptor oxidoreductase
643	SMUL_RS00550	46.5324	adenylosuccinate lyase
638	SMUL_RS13250	9.67742	competence protein
622	SMUL_RS07445	48.1081	ATP-dependent protease subunit HslV
615	SMUL_RS07115	24.6875	hydrogenase accessory protein HypB
607	SMUL_RS01165	23.7037	4-hydroxy-tetrahydrodipicolinate reductase
593	SMUL_RS13415	72.5806	50S ribosomal protein L14
584	SMUL_RS01220	35.9477	beta-hydroxyacyl-ACP dehydratase
579	SMUL_RS11270	19.1304	preprotein translocase subunit YajC
567	SMUL_RS11460	31.2139	5-(carboxyamino)imidazole ribonucleotide mutase
564	SMUL_RS12585	41.9753	acyl carrier protein
550	SMUL_RS04865	29.9595	YebC/PmpR family DNA-binding transcriptional regulator
546	SMUL_RS03485	26.25	5-methylthioadenosine/S-adenosylhomocysteine nucleosidase
544	SMUL_RS01160	36.3636	thioredoxin-disulfide reductase
540	SMUL_RS14850	43.908	saccharopine dehydrogenase
513	SMUL_RS00545	48.6318	ribonucleoside-diphosphate reductase subunit alpha
488	SMUL_RS13305	14.1593	nucleoid-associated protein, YbaB/EbfC family
487	SMUL_RS02685	36.4224	oxygen-independent coproporphyrinogen III oxidase
485	SMUL_RS10000	23.8095	phosphoribosylformylglycinamidine synthase
476	SMUL_RS09615	19.3344	threonine synthase
467	SMUL_RS13395	30.597	30S ribosomal protein S8
465	SMUL_RS00620	36.3363	phosphoribosylformylglycinamidine cyclo-ligase
465	SMUL_RS11135	39.1781	4-hydroxy-3-methylbut-2-en-1-yl diphosphate synthase
449	SMUL_RS04245	37.766	2-nitropropane dioxygenase
449	SMUL_RS11805	39.9674	glutamine--fructose-6-phosphate aminotransferase
433	SMUL_RS02920	17.7778	hypothetical protein
426	SMUL_RS01475	23.3871	histidinol-phosphate transaminase
399	SMUL_RS09475	28.7931	proline--tRNA ligase
355	SMUL_RS03950	22.9645	argininosuccinate lyase
353	SMUL_RS01880	32.7485	3-dehydroquinate dehydratase
347	SMUL_RS08025	36.0087	3-deoxy-7-phosphoheptulonate synthase class II
305	SMUL_RS02670	38.8554	delta-aminolevulinic acid dehydratase
288	SMUL_RS15965	31.8182	succinate--CoA ligase
280	SMUL_RS03765	33.9048	lysine--tRNA ligase
280	SMUL_RS03955	23.5772	histidine triad nucleotide-binding protein
271	SMUL_RS08240	28.7356	pantetheine-phosphate adenylyltransferase
269	SMUL_RS13325	28.125	NifU family protein
248	SMUL_RS07285	21.8884	YggS family pyridoxal phosphate enzyme
223	SMUL_RS13445	60	30S ribosomal protein S19
194	SMUL_RS03395	41.0448	sporulation initiation inhibitor Soj
193	SMUL_RS11450	44.3804	glycine--tRNA ligase subunit alpha
189	SMUL_RS00585	31.3984	ribonuclease J
184	SMUL_RS03515	36.5625	acetyl-CoA carboxylase carboxyl transferase subunit beta
167	SMUL_RS03325	17.1429	deaminase
163	SMUL_RS10230	36.9439	bifunctional phosphoribosylaminoimidazolecarboxamide formyltransferase/inosine monophosphate cyclohydrolase
161	SMUL_RS12200	24.8509	ribosome biogenesis GTPase Der
159	SMUL_RS12210	30.9091	tryptophan--tRNA ligase
154	SMUL_RS09765	22.8659	DnaJ family protein
153	SMUL_RS13315	21.6036	UDP-N-acetylmuramoyl-L-alanyl-D-glutamate--2, 6-diaminopimelate ligase
139	SMUL_RS03480	24.375	malonyl CoA-acyl carrier protein transacylase
137	SMUL_RS05470	41.3043	30S ribosomal protein S18
127	SMUL_RS01455	19.4805	aminoacyl-tRNA hydrolase
118	SMUL_RS11105	12.5307	membrane protein
107	SMUL_RS14895	21.2766	molybdenum cofactor biosynthesis protein MoaE
106	SMUL_RS09485	22.3881	octaprenyl-diphosphate synthase
105	SMUL_RS01095	28.2209	GTP 3,8-cyclase MoaA
104	SMUL_RS03970	25.7336	3-phosphoshikimate 1-carboxyvinyltransferase
103	SMUL_RS02925	34.6154	tRNA (N6-isopentenyl adenosine(37)-C2)-methylthiotransferase MiaB
95	SMUL_RS16135	37.2671	cyclic pyranopterin monophosphate synthase MoaC
90.6	SMUL_RS07130	16.8161	hydrogenase expression/formation protein HypE
83.2	SMUL_RS07340	19.4737	Holliday junction branch migration protein RuvA
83.1	SMUL_RS09790	30.2956	ABC transporter permease
82.6	SMUL_RS10005	29.1304	phosphoribosylformylglycinamidine synthase I
75.1	SMUL_RS11775	32.4607	aminofutalosine synthase MqnE
74.5	SMUL_RS03370	63.6364	50S ribosomal protein L27
58.1	SMUL_RS07125	29.6104	hydrogenase formation protein HypD
54.1	SMUL_RS13365	29.9611	type I methionyl aminopeptidase
53.9	SMUL_RS05280	19.0184	S26 family signal peptidase
42.3	SMUL_RS02840	23.0047	guanylate kinase
42.2	SMUL_RS07345	23.2493	D-alanine--D-alanine ligase A
39.3	SMUL_RS02900	19.5122	triose-phosphate isomerase
29.5	SMUL_RS04235	23.3113	RelA/SpoT family protein
27.8	SMUL_RS00590	26.0736	KpsF/GutQ family sugar-phosphate isomerase
25.3	SMUL_RS04405	11.3082	glutamylglutaminyl-tRNA synthetase

## Sheet: Mycobacteriaceae
Table S3, tab D
Column A: Protein expression data from Mycobacterium tuberculosis H37Rv extracted from PaxDB
Column B: The corresponding gene orthologs in the core C12 in Mycobacterium fortuitum subsp. fortuitum DSM46621
Column C: Amino acid sequence conservation (%) among orthologs from the group of genomes included in core C12
CORE 12
Abundance (ppm)	DSM46621	% Conservation	Predicted function
112912	ATO49_07615	82.3529	chaperonin GroES			HEP genes
37589	ATO49_24720	79.633	molecular chaperone GroEL			LEP genes
14898	ATO49_28860	40.3361	thioredoxin TrxC
9440	ATO49_17840	54.6218	meromycolate extension acyl carrier protein
4386	ATO49_04975	55.3398	hypothetical protein
3323	ATO49_17645	50.2083	glutamine synthetase
3069	ATO49_25830	72.4638	cold shock protein A
3005	ATO49_15950	47.0238	glycogen accumulation regulator GarA
2756	ATO49_16940	61.1111	ubiquitin-like protein Pup
2705	ATO49_16615	41.5584	iron-regulated universal stress protein
2698	ATO49_13395	41.7526	integration host factor MihF
2368	ATO49_10775	33.4572	electron transfer flavoprotein subunit beta
2224	ATO49_11270	66.9565	50S ribosomal protein L19
2200	ATO49_06655	77.8481	30S ribosomal protein S7
2151	ATO49_00070	53.5	iron-regulated peptidyl-prolyl cis-trans isomerase PpiA
2018	ATO49_07240	74.1667	DNA-directed RNA polymerase subunit alpha
1851	ATO49_07015	40.2174	adenylate kinase
1817	ATO49_20520	61.8497	ATP synthase subunit beta
1793	ATO49_06805	58.4906	50S ribosomal protein L23
1706	ATO49_28660	58.1633	30S ribosomal protein S6
1621	ATO49_07235	62.069	30S ribosomal protein S4
1551	ATO49_25665	44.6429	inorganic pyrophosphatase
1523	ATO49_06830	65	50S ribosomal protein L16
1481	ATO49_25505	43.6508	heme-degrading monooxygenase
1470	ATO49_17430	32.4503	hypothetical protein
1451	ATO49_28335	18.5819	transcriptional regulator MoxR1
1428	ATO49_18995	44.7826	ATP-dependent CLP protease proteolytic subunit 1
1363	ATO49_22135	56.4246	transcription elongation factor GreA
1353	ATO49_13625	44.9612	transaldolase
1331	ATO49_18880	58.1818	50S ribosomal protein L21
1255	ATO49_13405	55.2632	DNA-directed RNA polymerase subunit omega
1249	ATO49_09225	24.5455	hypothetical protein
1241	ATO49_01625	8.26446	hypothetical protein
1219	ATO49_27120	36.6883	enoyl-CoA hydratase EchA21
1206	ATO49_13575	61.1111	glyceraldehyde 3-phosphate dehydrogenase
1204	ATO49_19555	17.284	membrane protein
1188	ATO49_06840	43.8849	30S ribosomal protein S17
1172	ATO49_25015	33.2192	fatty-acid--CoA ligase FadD3
1169	ATO49_11965	63.5417	30S ribosomal protein S15
1157	ATO49_13710	46.3235	hypothetical protein
1152	ATO49_06960	51.145	30S ribosomal protein S5
1144	ATO49_07225	54.7619	30S ribosomal protein S13
1144	ATO49_28650	48.8889	30S ribosomal protein S18
1103	ATO49_06425	46.2069	(3R)-hydroxyacyl-ACP dehydratase subunit HadB
1098	ATO49_17845	42.6887	3-oxoacyl-ACP synthase 1
1089	ATO49_19050	36.9048	ribose-5-phosphate isomerase B
1084	ATO49_06925	74.1935	50S ribosomal protein L14
1079	ATO49_06795	53.8462	50S ribosomal protein L3
1064	ATO49_06835	46.2366	50S ribosomal protein L29
1050	ATO49_06820	20.4545	50S ribosomal protein L22
1046	ATO49_23140	36.6667	50S ribosomal protein L32
1027	ATO49_22815	67.8788	ribose-phosphate pyrophosphokinase
1019	ATO49_01010	58.9457	phosphoenolpyruvate carboxykinase
1007	ATO49_07245	30.9917	50S ribosomal protein L17
972	ATO49_21575	27	4a-hydroxytetrahydrobiopterin dehydratase
964	ATO49_06930	54.1284	50S ribosomal protein L24
931	ATO49_06450	73.2877	50S ribosomal protein L11
926	ATO49_06415	59.7015	50S ribosomal protein L33
926	ATO49_12500	64.7059	hypothetical protein
920	ATO49_06965	28.5714	50S ribosomal protein L30
909	ATO49_14515	54.1126	two-component system transcriptional regulator
896	ATO49_23780	46.875	hypothetical protein
877	ATO49_25990	79.8354	cAMP receptor protein
874	ATO49_08740	32.4841	thiosulfate sulfurtransferase SseA
862	ATO49_16670	79.716	30S ribosomal protein S1
858	ATO49_20580	50	50S ribosomal protein L31
851	ATO49_18875	51	50S ribosomal protein L27
850	ATO49_08835	55.1378	acyl-CoA dehydrogenase
847	ATO49_17540	62.6866	hypothetical protein
804	ATO49_18890	39.881	nucleoside diphosphate kinase
798	ATO49_06945	70.8955	30S ribosomal protein S8
797	ATO49_24550	67.9724	isocitrate lyase
784	ATO49_16610	24.9097	hypothetical protein
773	ATO49_13820	41.9355	hypothetical protein
772	ATO49_07220	47.9167	translation initiation factor IF-1
741	ATO49_11975	30.9227	bifunctional guanosine pentaphosphate synthetase/polyribonucleotide nucleotidyltransferase
729	ATO49_06420	13.5802	(3R)-hydroxyacyl-ACP dehydratase subunit HadA
728	ATO49_06550	39.6396	50S ribosomal protein L10
697	ATO49_16930	37.2414	proteasome subunit alpha
692	ATO49_21360	44.8571	2,3,4,5-tetrahydropyridine-2,6-dicarboxylate N-succinyltransferase
686	ATO49_06970	50.9934	50S ribosomal protein L15
672	ATO49_25955	22.3958	transmembrane protein
667	ATO49_06800	44.4444	50S ribosomal protein L4
665	ATO49_24545	40.9677	3-hydroxybutyryl-CoA dehydrogenase
652	ATO49_17530	45.6193	adenosine kinase
627	ATO49_18740	44.086	30S ribosomal protein S20
625	ATO49_18990	65.2174	ATP-dependent CLP protease proteolytic subunit 2
605	ATO49_13585	49.2481	triosephosphate isomerase
598	ATO49_06445	45.5446	transcription termination/antitermination protein NusG
592	ATO49_23120	39.5973	pterin-4-alpha-carbinolamine dehydratase
592	ATO49_07360	41.3265	50S ribosomal protein L13
586	ATO49_12025	47.0588	4-hydroxy-tetrahydrodipicolinate reductase
563	ATO49_06790	95.1456	30S ribosomal protein S10
560	ATO49_06560	48.1663	ABC transporter ATP-binding protein
559	ATO49_25450	82.3171	RNA polymerase-binding transcription factor CarD
557	ATO49_19560	42.6901	peroxiredoxin
557	ATO49_20420	31.4439	glycogen phosphorylase
556	ATO49_06955	47.619	50S ribosomal protein L18
556	ATO49_08385	21.7391	hypothetical protein
546	ATO49_13255	60.3175	elongation factor P
529	ATO49_06650	88.8889	30S ribosomal protein S12
514	ATO49_13010	19.1011	peptidyl-prolyl cis-trans isomerase B
510	ATO49_20445	42.7184	acetyl-CoA acetyltransferase
501	ATO49_20515	24.8	ATP synthase subunit epsilon
488	ATO49_26770	37.1308	hypothetical protein
487	ATO49_14235	60.1449	indole-3-glycerol phosphate synthase
485	ATO49_03260	43.787	hypothetical protein
459	ATO49_11675	50.519	methionine aminopeptidase
458	ATO49_05440	47.2222	cold shock-like protein CspB
452	ATO49_16540	46.4	initiation factor IF-3
419	ATO49_24390	39.1304	DNA-binding protein
410	ATO49_20605	58.8076	threonine synthase
409	ATO49_17520	27.5184	cytochrome C oxidase subunit II
403	ATO49_13795	53.2051	NADH-dependent enoyl-[ACP] reductase
403	ATO49_08125	48.5294	bifunctional methylenetetrahydrofolate dehydrogenase/methenyltetrahydrofolate cyclohydrolase
402	ATO49_17760	17.4089	hypothetical protein
394	ATO49_13790	43.609	3-oxoacyl-ACP reductase FabG
392	ATO49_12850	62.0787	pyridoxine biosynthesis protein
389	ATO49_16785	10.0629	hypothetical protein
387	ATO49_19100	20.2128	hypothetical protein
383	ATO49_19145	74.2857	macrolide ABC transporter ATP-binding protein
381	ATO49_16855	30.5263	pyridoxamine 5-phosphate oxidase
361	ATO49_04870	42.0455	hypothetical protein
357	ATO49_19080	32.7189	hypothetical protein
349	ATO49_09140	41.196	ECF RNA polymerase sigma factor SigH
346	ATO49_24515	23.2932	HTH-type transcriptional regulator
343	ATO49_11200	69.2982	nitrogen regulatory protein P-II
335	ATO49_23910	41.0256	polyprenyl-diphosphate synthase GrcC
329	ATO49_24435	54.6479	2,3-bisphosphoglycerate-dependent phosphoglycerate mutase
329	ATO49_14120	53.4351	quinolinate synthetase A
326	ATO49_17495	32.7212	ubiquinol-cytochrome C reductase cytochrome subunit B
324	ATO49_09760	61.2069	cell division ATP-binding protein FtsE
323	ATO49_12605	50.3311	peptide methionine sulfoxide reductase MsrB
319	ATO49_24690	23.7374	hypothetical protein
318	ATO49_14220	36.0248	peroxiredoxin
316	ATO49_11020	53.4314	3-isopropylmalate dehydratase small subunit
309	ATO49_16890	18.9655	Sec-independent protein translocase membrane-bound protein TatA
308	ATO49_07085	32.7922	3-hydroxyisobutyrate dehydrogenase
303	ATO49_26460	50.2732	aspartate-semialdehyde dehydrogenase
301	ATO49_02815	63.1313	deoxycytidine triphosphate deaminase
295	ATO49_27340	29.2208	propionyl-CoA carboxylase subunit beta AccD
295	ATO49_09620	29.1743	response regulator
287	ATO49_00525	29.6593	NAD(P) transhydrogenase subunit beta PntB
285	ATO49_08065	26.2009	oxidoreductase
283	ATO49_25475	28.0702	carbonic anhydrase
282	ATO49_08860	34.8774	D-alpha-D-mannose-1-phosphate guanylyltransferase ManB
280	ATO49_03720	15.9615	flavin-dependent monooxygenase oxygenase subunit HsaA
277	ATO49_03510	12.2905	lipoprotein aminopeptidase LpqL
267	ATO49_06940	63.4921	30S ribosomal protein S14
264	ATO49_08460	55.6886	hypothetical protein
262	ATO49_20565	37.8261	threonylcarbamoyl-AMP synthase
255	ATO49_09465	13.7427	NADPH quinone oxidoreductase FadB
254	ATO49_20905	19.0244	lipoprotein LprC
247	ATO49_20505	39.834	cob(I)yrinic acid a,c-diamide adenosyltransferase
246	ATO49_10710	19.9438	hypothetical protein
243	ATO49_28855	22.549	thioredoxin reductase
243	ATO49_09245	43.662	hypothetical protein
242	ATO49_14155	52.2936	imidazole glycerol-phosphate dehydratase
240	ATO49_10990	35.0694	2-hydroxyhepta-2,4-diene-1,7-dioate isomerase
239	ATO49_10890	60.3306	6-phosphofructokinase
237	ATO49_08350	70.2128	succinate dehydrogenase flavoprotein subunit
237	ATO49_20345	58.1132	ribonuclease PH
233	ATO49_21915	22.2222	exodeoxyribonuclease VII small subunit
230	ATO49_00900	29.6053	hypothetical protein
224	ATO49_26995	26.1682	hypothetical protein
220	ATO49_17355	32.1918	transcriptional regulator MraZ
214	ATO49_13355	39.3162	bifunctional pyrimidine operon regulatory protein/uracil phosphoribosyltransferase
214	ATO49_25950	19.685	protease
212	ATO49_27420	23.1405	acyltransferase
212	ATO49_13510	34.1709	6,7-dimethyl-8-ribityllumazine synthase
212	ATO49_10880	27.1739	glutamyl-tRNA(GLN) amidotransferase subunit C
211	ATO49_04655	26.4901	hypothetical protein
210	ATO49_17385	23.3766	DNA-binding protein
209	ATO49_16535	48.4848	50S ribosomal protein L35
207	ATO49_24345	41.2463	delta-aminolevulinic acid dehydratase
205	ATO49_24555	38.6555	hypothetical protein
205	ATO49_08210	22.8669	tryptophan--tRNA ligase
201	ATO49_08905	31.8707	mannose-6-phosphate isomerase
200	ATO49_09570	26.6447	NADH-quinone oxidoreductase subunit J
199	ATO49_03340	35	hypothetical protein
196	ATO49_04865	16.7939	hypothetical protein
194	ATO49_07575	16.7038	alanine racemase
193	ATO49_21150	18.3144	short-chain type dehydrogenase/reductase
193	ATO49_21790	26.3923	acetyl-CoA acetyltransferase FadA
191	ATO49_09575	38.2812	NADH-quinone oxidoreductase subunit I
188	ATO49_03345	52.2042	O-succinylhomoserine sulfhydrylase
187	ATO49_27285	31.0559	decaprenylphosphoryl-D-2-keto erythropentose reductase
187	ATO49_18370	40.2256	zinc uptake regulation protein
184	ATO49_23135	71.7949	two-component response regulator MrpA
182	ATO49_15960	20.4748	hypothetical protein
180	ATO49_18360	52.3622	glycine--tRNA ligase
178	ATO49_16465	25.0704	N-acetyl-gamma-glutamyl-phoshate reductase
171	ATO49_07020	22.6562	methionine aminopeptidase
169	ATO49_17480	49.0385	cytochrome C oxidase subunit III
169	ATO49_25160	47.7848	extradiol dioxygenase
163	ATO49_13480	38.1743	ribulose-phosphate 3-epimerase
162	ATO49_13610	21.4286	6-phosphogluconolactonase
159	ATO49_13700	41.3717	cysteine desulfurase
158	ATO49_00080	24.2424	cell division protein CrgA
154	ATO49_10645	68.546	ribonucleoside-diphosphate reductase subunit beta NrdF2
154	ATO49_11285	68.8073	hypothetical protein
153	ATO49_11470	19.5195	phosphatidate cytidylyltransferase
152	ATO49_01695	22.4784	hypothetical protein
150	ATO49_25945	30.8884	acetyl-CoAsynthetase
148	ATO49_19135	20.3822	hypothetical protein
141	ATO49_12855	35.906	acyl-CoA thioesterase II
140	ATO49_14115	39.6947	hypothetical protein
138	ATO49_10565	44.4251	ribonucleoside-diphosphate reductase subunit alpha
137	ATO49_00145	34.1216	glucose-1-phosphate thymidylyltransferase
136	ATO49_04970	36.7089	hypothetical protein
134	ATO49_09730	34.8921	histidinol-phosphatase
133	ATO49_06740	43.0288	mycofactocin system heme/flavin oxidoreductase MftD
130	ATO49_12340	35.9447	transcriptional regulator NrdR
129	ATO49_17085	51.5789	phosphoribosyl-ATP pyrophosphatase
129	ATO49_19910	13.4172	acyl-CoA dehydrogenase FadE1
126	ATO49_10135	17.3077	3-hydroxyl-thioester dehydratase
125	ATO49_09230	37.5465	TetR family transcriptional regulator
124	ATO49_21175	29.3362	sugar ABC transporter ATP-binding protein SugC
123	ATO49_15955	34.7826	glycine cleavage system protein H
122	ATO49_14270	40.037	glutamate synthase large subunit
121	ATO49_14160	37.6106	imidazole glycerol phosphate synthase subunit HisH
120	ATO49_08735	48.6301	hypothetical protein
116	ATO49_13620	29.8701	glucose-6-phosphate 1-dehydrogenase
115	ATO49_25590	30.6748	dihydroneopterin aldolase
115	ATO49_17815	28.9655	peroxiredoxin
114	ATO49_08475	55.2805	glycerol-3-phosphate dehydrogenase
111	ATO49_00090	48.6056	anthranilate synthase component II
110	ATO49_05570	28.9963	pyridoxine/pyridoxamine 5-phosphate oxidase
106	ATO49_19455	50.3778	acyl-CoA dehydrogenase FadE19
105	ATO49_09565	53.4653	NADH-quinone oxidoreductase subunit K
105	ATO49_21290	32.3404	DNA-3-methyladenine glycosylase I TagA
101	ATO49_27250	41.1197	decaprenylphosphoryl-beta-D-ribose oxidase
99.6	ATO49_25645	43.3036	hypoxanthine-guanine phosphoribosyltransferase
97.6	ATO49_18405	46.5875	GTPase Era
94.3	ATO49_04095	44.3182	hydratase
92.9	ATO49_00780	28.3525	hypothetical protein
91.7	ATO49_05025	65.3846	phosphate ABC transporter ATP-binding protein PhoT
91.6	ATO49_12525	11.3014	integral membrane protein
89.2	ATO49_08170	29.0076	methyltransferase
88.3	ATO49_20965	22.6923	two component sensory transduction protein RegX
87.9	ATO49_16280	48.996	GTPase Der
85.9	ATO49_09170	22.619	3-dehydroquinate dehydratase
83.3	ATO49_13915	42.2371	isoleucine--tRNA ligase
81.7	ATO49_03435	22.0619	membrane protein
81.4	ATO49_26005	42.7374	anion transporter ATPase
81.3	ATO49_05830	25.6098	toxin
79.2	ATO49_17145	49.0991	hypothetical protein
76.7	ATO49_11645	25.6696	zinc metalloprotease
76.2	ATO49_27640	52.5355	glutamate synthase small subunit
74.1	ATO49_24600	28.8918	peptidase
73.1	ATO49_09370	24.8691	hypothetical protein
69	ATO49_24405	45.2381	hypothetical protein
66.5	ATO49_20900	8.7963	hypothetical protein
65.7	ATO49_24330	14.0351	transmembrane protein
64.5	ATO49_27500	33.7461	glycerophosphoryl diester phosphodiesterase
63.8	ATO49_12860	38.8889	glutamine amidotransferase SnoP
63.8	ATO49_22785	39.6	diaminopimelate decarboxylase
63.8	ATO49_15820	20.3187	NADH dehydrogenase
61.4	ATO49_27395	52.967	UDP-galactopyranose mutase
60.3	ATO49_12355	31.2849	hypothetical protein
58.7	ATO49_13670	48.1818	antibiotic ABC transporter ATP-binding protein
57.1	ATO49_19500	39.5604	oligoribonuclease
56.8	ATO49_12485	32.9861	polyphosphate glucokinase
55.6	ATO49_22075	56.7823	pantothenate kinase
55	ATO49_19115	40.6667	hemoglobin GlbO
52.4	ATO49_12825	36.5957	AP-4-A phosphorylase
51.8	ATO49_19485	14.4289	integral membrane protein
50	ATO49_28270	21.1934	NADPH-ferredoxin reductase FprA
49.8	ATO49_04365	41.3712	3-ketosteroid-9-alpha-monooxygenase oxygenase subunit
49.3	ATO49_09580	38.4787	NADH-quinone oxidoreductase subunit H
48.2	ATO49_21240	16.8605	anti-sigma E factor RseA
47.8	ATO49_18785	42.8571	hypothetical protein
47.4	ATO49_12625	21.118	alpha-(1->3)-arabinofuranosyltransferase
47	ATO49_05380	13.2812	hypothetical protein
45.8	ATO49_27010	20.5189	glycine betaine/carnitine/choline/L-proline ABC transporter ATP-binding protein ProV
45.2	ATO49_21570	15.1376	8-oxo-dGTP diphosphatase
44.4	ATO49_08825	46.8421	5-(carboxyamino)imidazole ribonucleotide mutase
44	ATO49_28210	34.1346	acyl-CoA dehydrogenase
43.9	ATO49_10935	44.6328	acetolactate synthase small subunit
43.7	ATO49_24455	39.0152	short-chain type oxidoreductase
42.4	ATO49_22180	26.3323	transmembrane protein
42.3	ATO49_16840	13.1274	precorrin-4 C(11)-methyltransferase
42.2	ATO49_14150	18.5841	histidinol-phosphate aminotransferase
42.2	ATO49_01400	31.1594	transcriptional regulator
42	ATO49_21525	42.2088	GTP-binding translation elongation factor
39.4	ATO49_20600	13.9785	homoserine kinase
39.2	ATO49_25025	28.5714	acyl-CoA dehydrogenase FadE32
36.4	ATO49_09160	22.8814	hypothetical protein
34.5	ATO49_19570	36.8794	holo-ACP synthase
34.2	ATO49_17930	39.8964	hypothetical protein
33.8	ATO49_17160	13.8554	hypothetical protein
33.7	ATO49_11045	39.6694	glycerol-3-phosphate dehydrogenase
33.2	ATO49_22105	49.2647	(2Z,6E)-farnesyl diphosphate synthase
33.1	ATO49_07010	53.3186	preprotein translocase SecY
32.8	ATO49_26985	26.6667	hypothetical protein
32.7	ATO49_24265	28.9157	thioredoxin
32.5	ATO49_04775	32.8798	phosphoribosylamine--glycine ligase
32	ATO49_18310	11.8182	hypothetical protein
31.7	ATO49_15935	58.0508	HTH-type transcriptional regulator
30.5	ATO49_16360	39.6285	inorganic polyphosphate/ATP-NAD kinase
30.5	ATO49_25020	45.3431	acyl-CoA dehydrogenase FadE31
30.1	ATO49_08375	44.0722	adenosine deaminase
29.5	ATO49_26735	65.0718	recombination protein RecR
29.1	ATO49_16110	13.7584	acyl-CoA synthetase
27.2	ATO49_18800	30.1829	hypothetical protein
26.5	ATO49_22125	13.3858	hypothetical protein
25.9	ATO49_04490	25.8993	acyl-CoA dehydrogenase FadE26
25.3	ATO49_12385	48.8095	hypothetical protein
23.7	ATO49_26415	29.0323	histidine-specific methyltransferase EtgD
23.5	ATO49_11075	49.8008	uracil-DNA glycosylase
23.3	ATO49_07710	54.3046	hypothetical protein
23.2	ATO49_22800	50	transcriptional regulator
21	ATO49_24000	45.5285	demethylmenaquinone methyltransferase
20.6	ATO49_24355	43.5821	porphobilinogen deaminase
20.1	ATO49_13815	21.4765	hypothetical protein
19.5	ATO49_22045	39.1379	phosphate starvation-inducible protein PsiH
19.5	ATO49_12150	60.8434	ribonuclease J
19	ATO49_28805	38.9381	hypothetical protein
18	ATO49_18790	42.4	nicotinate-nucleotide adenylyltransferase
17	ATO49_27380	36.0119	decaprenyl-phosphate phosphoribosyltransferase
16.4	ATO49_03980	50.4065	hypothetical protein
16	ATO49_13400	23.6948	guanylate kinase
15.9	ATO49_15865	46.7105	transcriptional repressor BlaI
15.7	ATO49_11155	33.3333	ribonuclease III
15.7	ATO49_10560	37.1336	NrdI protein
15.6	ATO49_25980	40.2098	endonuclease III
15.3	ATO49_21700	29.2135	NAD-dependent protein deacylase
15	ATO49_09615	36.6412	NADH-quinone oxidoreductase subunit A
14.5	ATO49_03420	28.2297	acetate kinase
14.2	ATO49_27605	39.7059	hypothetical protein
14.1	ATO49_02875	58.427	aspartate aminotransferase
14	ATO49_28865	41.8182	peptidoglycan hydrolase
13.7	ATO49_24910	29.8343	short-chain type dehydrogenase/reductase
13.7	ATO49_08885	45.1104	hypothetical protein
13.4	ATO49_08355	32.9412	succinate dehydrogenase hydrophobic membrane anchor subunit
13.3	ATO49_09770	45.9302	SsrA-binding protein
12.8	ATO49_17035	12.1053	heat shock protein transcriptional repressor HspR
11.9	ATO49_15975	22.0884	CDP-diacylglycerol--glycerol-3-phosphate 3-phosphatidyltransferase
11.2	ATO49_23480	13.8393	L,D-transpeptidase LdtB
11	ATO49_21900	60.5263	4-hydroxy-3-methylbut-2-enyl diphosphate reductase
10.9	ATO49_00105	38.4615	penicillin-binding protein PbpA
10.6	ATO49_03350	14.8036	short-chain type dehydrogenase
10	ATO49_13370	11.8227	hypothetical protein
9.55	ATO49_12055	55.2347	thymidylate synthase ThyA
9.51	ATO49_11150	16.0338	hypothetical protein
9.47	ATO49_02620	41.6667	sulfate adenylyltransferase subunit 2
9.32	ATO49_25005	49.6241	oxidoreductase
9.18	ATO49_12035	23.5669	hypothetical protein
8.66	ATO49_18415	40.1274	transmembrane protein
8.62	ATO49_24920	46.6418	enoyl-CoA hydratase EchA20
7.94	ATO49_10740	43.6482	acetyltransferase
7.93	ATO49_04405	53.3333	lipid carrier protein
7.53	ATO49_08510	20.985	stearoyl-CoA 9-desaturase
7.3	ATO49_25585	19.598	2-amino-4-hydroxy-6- hydroxymethyldihydropteridinepyrophosphokinase
7.07	ATO49_05235	8.33333	hypothetical protein
6.88	ATO49_25200	29.2135	HTH-type transcriptional regulator KstR
6.24	ATO49_15275	7.63158	muconate cycloisomerase
5.98	ATO49_03785	43.5252	integral membrane protein
5.85	ATO49_27325	14.8903	hypothetical protein
5.81	ATO49_01700	9.52381	hypothetical protein
5.78	ATO49_16445	36.3636	arginine repressor
5.57	ATO49_24430	26.8714	two component sensor histidine kinase SenX3
5.16	ATO49_22840	34.8259	peptidyl-tRNA hydrolase
5.08	ATO49_03910	29.1066	hydroxymethylpyrimidine/phosphomethylpyrimidine kinase
4.99	ATO49_06220	33.1507	non-homologous end joining protein Ku
4.78	ATO49_24975	32.8829	HTH-type transcriptional regulator KstR2
4.56	ATO49_17650	26.6667	D-tyrosyl-tRNA(Tyr) deacylase
4.45	ATO49_05475	7.47664	transmembrane protein
4.38	ATO49_04510	41.4384	integral membrane protein
4.35	ATO49_17435	25.6757	hypothetical protein
4.22	ATO49_13740	62.4319	macrolide ABC transporter ATP-binding protein
3.94	ATO49_21245	43.1507	ECF RNA polymerase sigma factor SigE
3.78	ATO49_08940	47.2222	rubredoxin RubB
3.78	ATO49_23130	29.5495	two component histidine-protein kinase/phosphatase MprB
3.77	ATO49_11680	16.0804	cobyric acid synthase
3.75	ATO49_04085	21.118	dehydrogenase
3.59	ATO49_05425	21.9048	cyclic pyranopterin monophosphate synthase
3.59	ATO49_09150	50	acetyl-CoA carboxylase biotin carboxyl carrier protein subunit
3.54	ATO49_07060	38.8298	transcriptional regulator
3.37	ATO49_08070	38.4615	tRNA/rRNA methylase SpoU
3.1	ATO49_12195	42.0354	L-glutamate alpha-N-acetyltranferase
2.95	ATO49_24560	36.5049	HTH-type transcriptional regulator
2.88	ATO49_13525	27.11	excinuclease ABC subunit UvrC
2.79	ATO49_07595	26.8571	ribosomal-protein-alanine acetyltransferase RimI
2.76	ATO49_18745	23.8636	hypothetical protein
2.67	ATO49_25175	33.6898	3-ketosteroid-9-alpha-hydroxylase reductase subunit
2.63	ATO49_05520	33.2418	hypothetical protein
2.56	ATO49_02525	19.0341	hypothetical protein
2.35	ATO49_19470	30.0847	TetR family transcriptional regulator
2.32	ATO49_12830	29.8319	CDP-diacylglycerol--inositol 3-phosphatidyltransferase
2.32	ATO49_27225	39.1447	O-antigen/lipopolysaccharide ABC transporter permease RfbD
2.31	ATO49_11255	39.3189	16S rRNA processing protein RimM
2.31	ATO49_11160	26.3441	formamidopyrimidine-DNA glycosylase
2.22	ATO49_13515	15.9091	membrane protein
2.22	ATO49_14650	15.9046	sulfate ABC transporter ATP-binding protein CysA
2.14	ATO49_21180	38.6207	sugar ABC transporter permease SugB
2.13	ATO49_27520	42.1053	hypothetical protein
2.12	ATO49_03560	12.2222	3-oxosteroid 1-dehydrogenase
2.07	ATO49_05505	17.6152	hypothetical protein
1.94	ATO49_17275	24.1935	transmembrane protein
1.63	ATO49_06260	31.3631	multifunctional non-homologous end joining DNA repair protein/ATP dependent DNA ligase LigD
1.51	ATO49_11195	25	ammonium transporter integral membrane protein
1.51	ATO49_09250	19.1095	DNA-methyltransferase
1.46	ATO49_12200	23.3333	CDP-diacylglycerol--glycerol-3-phosphate 3-phosphatidyltransferase
1.4	ATO49_11280	37.9195	ribonuclease HII
1.37	ATO49_16365	39.9306	16S/23S rRNA (cytidine-2-O)-methyltransferase TlyA
1.28	ATO49_14310	25.5754	cytochrome D ubiquinol oxidase subunit II CydB
0.955	ATO49_22885	26.1905	resuscitation-promoting factor RpfB
0.939	ATO49_07585	25.9615	tRNA threonylcarbamoyladenosine biosynthesis protein
0.9	ATO49_20320	18.2927	lipoprotein LprD
0.821	ATO49_19120	17.7172	alpha-glucosidase AglA
0.811	ATO49_16065	13.0233	oxidoreductase
0.706	ATO49_12210	22.6316	transcriptional regulator ClgR
0.679	ATO49_00975	18.0139	transmembrane protein
0.663	ATO49_01680	27.8049	transcriptional regulator
0.654	ATO49_13635	39.7222	protoheme IX farnesyltransferase
0.56	ATO49_16755	17.1233	hypothetical protein
0.547	ATO49_13590	33.3333	protein-export membrane protein SecG
0.441	ATO49_24860	22.7778	hypothetical protein
0.381	ATO49_05020	21.1443	phosphate ABC transporter permease PstA
0.342	ATO49_06730	20.9677	mycofactocin system protein MftB
0.259	ATO49_05260	9.86547	redox-responsive transcriptional regulator WhiB3
0.258	ATO49_21185	24.7024	sugar ABC transporter permease SugA
0.202	ATO49_22945	17.9167	hypothetical protein
0.167	ATO49_26015	21.831	transcriptional regulator WhiB4
0.108	ATO49_18855	7.62527	cytochrome P450 Cyp124

## Sheet: Bacillaceae
Table S3, tab E
Column A: Protein expression data from Bacillus subtilis subsp subtilis str. 168 extracted from PaxDB
Column B: The corresponding gene orthologs in the core C9 in Bacillus subtilis subsp. spizizenii TU B10
Column C: Amino acid sequence conservation (%) among orthologs from the group of genomes included in core C9
CORE 9
Abundance (ppm)	GYO	% Conservation	Predicted function
23622	GYO_RS22240	60.8	50S_ribosomal_protein_L7/L12			HEP genes
19173	GYO_RS36025	55.7692	50S_ribosomal_protein_L21			LEP genes
15333	GYO_RS22360	85.7143	30S_ribosomal_protein_S14
14481	GYO_RS22300	53.11	50S_ribosomal_protein_L4
11979	GYO_RS22320	63.6364	50S_ribosomal_protein_L22
11325	GYO_RS43010	44.898	30S_ribosomal_protein_S6
9646	GYO_RS30950	46.3158	30S_ribosomal_protein_S16
9185	GYO_RS22305	45.4545	50S_ribosomal_protein_L23
9070	GYO_RS33555	55.9322	DNA-binding_protein_HU_1
8788	GYO_RS22280	73.183	translation_elongation_factor_Tu
8715	GYO_RS35045	32.2222	30S_ribosomal_protein_S20
8346	GYO_RS22370	53.2967	50S_ribosomal_protein_L6
8097	GYO_RS22390	59.4595	50S_ribosomal_protein_L15
8090	GYO_RS29875	41.1111	phosphocarrier_protein_HPr
8089	GYO_RS22365	73.1343	30S_ribosomal_protein_S8
7636	GYO_RS22295	55.6604	50S_ribosomal_protein_L3
7461	GYO_RS31300	69.2308	30S_ribosomal_protein_S15
6752	GYO_RS22355	70.7182	50S_ribosomal_protein_L5
6664	GYO_RS36500	68.595	50S_ribosomal_protein_L20
6565	GYO_RS39275	59.3472	aldehyde_dehydrogenase
6294	GYO_RS22350	61.9048	50S_ribosomal_protein_L24
6209	GYO_RS22385	50.7937	50S_ribosomal_protein_L30
6102	GYO_RS25765	54.6392	co-chaperone_GroES
5893	GYO_RS25770	70.471	molecular_chaperone_GroEL
5875	GYO_RS30975	66.6667	50S_ribosomal_protein_L19
5620	GYO_RS22430	75.188	30S_ribosomal_protein_S11
5611	GYO_RS36015	71.7172	50S_ribosomal_protein_L27
5578	GYO_RS22270	71.519	30S_ribosomal_protein_S7
5476	GYO_RS36855	58.4158	30S_ribosomal_protein_S4
5463	GYO_RS22325	72.3982	30S_ribosomal_protein_S3
5247	GYO_RS34975	57.6271	30S_ribosomal_protein_S21
5199	GYO_RS22380	73.9645	30S_ribosomal_protein_S5
4987	GYO_RS22335	62.3188	50S_ribosomal_protein_L29
4969	GYO_RS22420	92.3077	50S_ribosomal_protein_L36
4838	GYO_RS22230	59.7458	50S_ribosomal_protein_L1
4710	GYO_RS35890	22.449	preprotein_translocase_subunit_YajC
4658	GYO_RS22375	59.0164	50S_ribosomal_protein_L18
4515	GYO_RS22425	69.9187	30S_ribosomal_protein_S13
4465	GYO_RS36195	45.8453	ketol-acid_reductoisomerase
4312	GYO_RS22345	75.8065	50S_ribosomal_protein_L14
4271	GYO_RS36640	59.7484	malate_dehydrogenase
4268	GYO_RS22265	78.169	30S_ribosomal_protein_S12
4259	GYO_RS22315	72.3404	30S_ribosomal_protein_S19
4216	GYO_RS22340	67.7778	30S_ribosomal_protein_S17
4191	GYO_RS43045	57.2519	sporulation_initiation_inhibitor_protein_Soj
4152	GYO_RS22225	75.3086	50S_ribosomal_protein_L11
4087	GYO_RS31210	26.5993	elongation_factor_Ts
4048	GYO_RS36165	38.2831	trigger_factor
4028	GYO_RS36505	60.2941	50S_ribosomal_protein_L35
3887	GYO_RS22440	61.6541	50S_ribosomal_protein_L17
3861	GYO_RS22235	52.6627	50S_ribosomal_protein_L10
3715	GYO_RS31205	71.8876	30S_ribosomal_protein_S2
3641	GYO_RS41045	49.8258	fructose-bisphosphate_aldolase
3603	GYO_RS22465	63.9456	50S_ribosomal_protein_L13
3560	GYO_RS22275	67.1942	elongation_factor_G
3309	GYO_RS43000	63.4146	30S_ribosomal_protein_S18
3175	GYO_RS30240	42.9752	dihydrolipoyl_dehydrogenase
3145	GYO_RS40930	58.6124	serine_hydroxymethyltransferase
2993	GYO_RS34775	46.3636	superoxide_dismutase_Mn
2726	GYO_RS30915	51.2195	acyl_carrier_protein
2713	GYO_RS37895	25.8278	general_stress_protein_13
2663	GYO_RS36905	47.6965	protein_AroA(G)
2638	GYO_RS22310	73.1183	50S_ribosomal_protein_L2
2628	GYO_RS35705	46.3277	transcription_elongation_factor_GreA
2613	GYO_RS40900	22.7778	ATP_synthase_F0_subunit_B
2526	GYO_RS35005	62.7419	molecular_chaperone_DnaK
2500	GYO_RS36310	51.8868	thiol_reductase_thioredoxin
2204	GYO_RS21995	47.3186	cysteine_synthase
2163	GYO_RS36510	47.2727	translation_initiation_factor_IF-3
2087	GYO_RS33610	35.7326	30S_ribosomal_protein_S1
2064	GYO_RS43005	39.2344	single-stranded_DNA-binding_protein_A
1981	GYO_RS22470	65.1515	30S_ribosomal_protein_S9
1968	GYO_RS31005	61.9355	succinyl-CoA_ligase_subunit_alpha
1902	GYO_RS38610	15.3846	methionine_ABC_transporter_substrate-binding_protein
1893	GYO_RS31220	39.5722	ribosome-recycling_factor
1751	GYO_RS39595	69.3069	ATP-dependent_Clp_protease_proteolytic_subunit
1710	GYO_RS30480	22.5806	50S_ribosomal_protein_L32
1693	GYO_RS25955	40.6977	phosphoribosylformylglycinamidine_synthase_subunit_PurS
1542	GYO_RS28780	27.1186	hypothetical_protein
1518	GYO_RS37355	29.6053	DNA_starvation/stationary_phase_protection_protein
1511	GYO_RS34970	28.4768	hypothetical_protein
1465	GYO_RS38595	74.9049	ABC_transporter_ATP-binding_protein
1386	GYO_RS34425	29.6089	acetyl-CoA_carboxylase_biotin_carboxyl_carrier_protein
1375	GYO_RS42860	44.3038	manganese-dependent_inorganic_pyrophosphatase
1332	GYO_RS21800	64.6465	AbrB/MazE/SpoVT_family_DNA-binding_domain-containing_protein
1326	GYO_RS21860	66.6667	septation_protein_spoVG
1324	GYO_RS36670	44.8217	pyruvate_kinase
1295	GYO_RS36770	33.8889	2-Cys_peroxiredoxin
1292	GYO_RS40000	36.9231	sigma-54_modulation_protein
1227	GYO_RS21630	61.2245	IMP_dehydrogenase
1214	GYO_RS40890	66.5354	ATP_synthase_subunit_alpha
1196	GYO_RS25985	45.6311	bifunctional_phosphoribosylaminoimidazolecarboxamide_formyltransferase/inosine_monophosphate_cyclohydrolase
1181	GYO_RS28690	50.7692	thiazole_synthase
1175	GYO_RS30865	62.5	50S_ribosomal_protein_L28
1151	GYO_RS38590	39.18	Fe-S_cluster_assembly_protein_SufD
1148	GYO_RS43090	67.3913	50S_ribosomal_protein_L34
1125	GYO_RS36185	33.5106	3-isopropylmalate_dehydrogenase
1116	GYO_RS22400	52.5114	adenylate_kinase
1103	GYO_RS34405	35.034	bifunctional_methylenetetrahydrofolate_dehydrogenase/methenyltetrahydrofolate_cyclohydrolase
1099	GYO_RS21975	58.5799	ATP-dependent_zinc_metalloprotease_FtsH
1091	GYO_RS41340	52.454	phosphate_acetyltransferase
1062	GYO_RS21855	39.8438	RidA_family_protein
1017	GYO_RS31930	51.2821	hypothetical_protein
1014	GYO_RS38645	44.9612	glycine_cleavage_system_protein_H
985	GYO_RS33690	70.2381	ferredoxin
967	GYO_RS35010	21.7195	nucleotide_exchange_factor_GrpE
965	GYO_RS30660	45.2514	septum_site-determining_protein_DivIVA
961	GYO_RS38165	42.1466	alanine_dehydrogenase
931	GYO_RS22415	87.8378	translation_initiation_factor_IF-1
910	GYO_RS21690	43.2	YbaB/EbfC_family_nucleoid-associated_protein
894	GYO_RS30595	62.75	cell_division_protein_FtsZ
889	GYO_RS33835	39.8649	peptidyl-prolyl_cis-trans_isomerase
861	GYO_RS37310	66.4179	S-adenosylmethionine_synthase
847	GYO_RS27730	21.7742	YlbF_family_regulator
846	GYO_RS21935	50	RNA-binding_protein_S1
841	GYO_RS38310	71.9512	NifU_family_protein
809	GYO_RS21915	35.4839	hypothetical_protein
800	GYO_RS39780	32.3944	imidazoleglycerol-phosphate_dehydratase
797	GYO_RS28705	31.2977	enoyl-acyl-carrier-protein_reductase
771	GYO_RS37370	60.3774	S-ribosylhomocysteine_lyase
762	GYO_RS25965	52.815	phosphoribosylformylglycinamidine_synthase_II
755	GYO_RS33240	35.3448	cell_cycle_protein_GpsB
748	GYO_RS36275	58.2375	succinate_dehydrogenase_iron-sulfur_subunit
727	GYO_RS25990	31.7241	phosphoribosylamine--glycine_ligase
714	GYO_RS22140	71.9512	ATP-dependent_Clp_protease_ATP-binding_subunit_ClpC
714	GYO_RS40925	59.7156	uracil_phosphoribosyltransferase
712	GYO_RS21970	55.6757	hypoxanthine_phosphoribosyltransferase
704	GYO_RS21875	60.815	ribose-phosphate_pyrophosphokinase
702	GYO_RS27850	24.8691	3-phosphoserine/phosphohydroxythreonine_aminotransferase
701	GYO_RS34520	30.4965	rhodanese-like_domain-containing_protein
696	GYO_RS22255	73.7365	DNA-directed_RNA_polymerase_subunit_beta
687	GYO_RS35735	20.7921	DUF1292_domain-containing_protein
685	GYO_RS36650	46.2338	citrate_synthase
674	GYO_RS31040	65.9004	GTP-sensing_pleiotropic_transcriptional_regulator_CodY
668	GYO_RS30730	29.8246	orotate_phosphoribosyltransferase
657	GYO_RS22220	59.4444	transcription_termination/antitermination_protein_NusG
631	GYO_RS28360	32.7273	YajQ_family_cyclic_di-GMP-binding_protein
623	GYO_RS23460	57.8714	phosphoglucosamine_mutase
623	GYO_RS33790	41.7178	67-dimethyl-8-ribityllumazine_synthase
610	GYO_RS40875	35.0365	F0F1_ATP_synthase_subunit_epsilon
605	GYO_RS38575	78.5867	Fe-S_cluster_assembly_protein_SufB
602	GYO_RS29975	30.9524	hypothetical_protein
600	GYO_RS32020	34.2657	CoA-binding_protein
594	GYO_RS36675	52.9595	ATP-dependent_6-phosphofructokinase
586	GYO_RS25935	47.2727	5-(carboxyamino)imidazole_ribonucleotide_mutase
576	GYO_RS36750	44.9029	argininosuccinate_synthase
569	GYO_RS40650	64.7761	rod_shape-determining_protein
566	GYO_RS28700	21.843	bifunctional_hydroxymethylpyrimidine_kinase/phosphomethylpyrimidine_kinase
566	GYO_RS36160	73.8208	ATP-dependent_Clp_protease_ATP-binding_subunit_ClpX
560	GYO_RS21635	13.3333	D-alanyl-D-alanine_carboxypeptidase
560	GYO_RS34195	50.3356	hypothetical_protein
554	GYO_RS31255	37.7358	ribosome_maturation_factor_RimP
554	GYO_RS31260	62.5974	transcription_termination/antitermination_protein_NusA
551	GYO_RS31215	72.0165	UMP_kinase
548	GYO_RS28435	28.8416	bifunctional_ornithine_acetyltransferase/N-acetylglutamate_synthase
544	GYO_RS35815	44.5743	aspartate--tRNA_ligase
541	GYO_RS27855	35.0993	HIT_family_protein
537	GYO_RS35845	54.2857	adenine_phosphoribosyltransferase
527	GYO_RS30210	31.383	peptide_deformylase
523	GYO_RS33455	35.1351	3-phosphoshikimate_1-carboxyvinyltransferase
522	GYO_RS36760	51.6209	acetate_kinase
516	GYO_RS40910	51.3158	ATP_synthase_subunit_C
512	GYO_RS30405	21.374	hypothetical_protein
501	GYO_RS27080	37.8882	peroxiredoxin
500	GYO_RS40895	16.129	F0F1_ATP_synthase_subunit_delta
489	GYO_RS33910	47.0149	phosphopentomutase
487	GYO_RS35085	36.8852	ribosome_silencing_factor_RsfS
481	GYO_RS37435	68.4783	14-dihydroxy-2-naphthoyl-CoA_synthase
479	GYO_RS28460	28.6567	ornithine_carbamoyltransferase
476	GYO_RS34860	13.1387	cytochrome_c
472	GYO_RS31420	42.0455	DNA_recombination/repair_protein_RecA
471	GYO_RS33615	34.7458	cytidylate_kinase
468	GYO_RS36920	12.5	DUF948_domain_containing_protein
467	GYO_RS40885	39.726	F0F1_ATP_synthase_subunit_gamma
461	GYO_RS28505	45.3012	beta-ketoacyl-acyl-carrier-protein_synthase_II
454	GYO_RS33435	30.1136	menaquinol-cytochrome_C_reductase_iron-sulfur_subunit
450	GYO_RS26075	57.5314	Asp-tRNA(Asn)/Glu-tRNA(Gln)_amidotransferase_GatCAB_subunit_B
439	GYO_RS36175	26.3889	3-isopropylmalate_dehydratase_small_subunit
436	GYO_RS31265	25.2525	hypothetical_protein
430	GYO_RS27955	26.5306	YhfH_family_protein
426	GYO_RS36910	14.1593	hypothetical_protein
425	GYO_RS36180	40.3292	3-isopropylmalate_dehydratase_large_subunit
424	GYO_RS41050	48.8372	two-component_system_response_regulator
423	GYO_RS30710	56.7442	carbamoyl_phosphate_synthase_large_subunit
417	GYO_RS26070	57.377	Asp-tRNA(Asn)/Glu-tRNA(Gln)_amidotransferase_GatCAB_subunit_A
412	GYO_RS36550	54.893	threonine--tRNA_ligase
409	GYO_RS36205	31.8966	acetolactate_synthase
401	GYO_RS36945	28.4404	thiol_reductase_thioredoxin
400	GYO_RS32860	47.0588	purine-nucleoside_phosphorylase
397	GYO_RS25960	50.2165	phosphoribosylformylglycinamidine_synthase_I
392	GYO_RS22170	42.6854	glutamate--tRNA_ligase
386	GYO_RS36375	33.9926	phenylalanine--tRNA_ligase_subunit_beta
384	GYO_RS26065	43.8776	Asp-tRNA(Asn)/Glu-tRNA(Gln)_amidotransferase_GatCAB_subunit_C
379	GYO_RS33925	64.557	transcriptional_repressor
373	GYO_RS28605	34.632	oligoendopeptidase_F
372	GYO_RS22040	57.451	lysine--tRNA_ligase
370	GYO_RS34150	50.6631	hypothetical_protein
368	GYO_RS31440	88.6364	stage_V_sporulation_protein_S
367	GYO_RS33030	34.3529	threonine_dehydratase
367	GYO_RS36060	65.7971	rod_shape-determining_protein
364	GYO_RS34605	11.7188	competence_protein_ComG
363	GYO_RS36730	26.6949	metal-dependent_hydrolase
362	GYO_RS39095	38.75	protein-export_membrane_protein_SecG
356	GYO_RS30355	52.5773	hypothetical_protein
355	GYO_RS34415	35.2518	Asp23/Gls24_family_envelope_stress_response_protein
354	GYO_RS31430	68.5714	ribonuclease_Y
352	GYO_RS39725	56.9277	thioredoxin_reductase
348	GYO_RS35680	38.5593	5-methylthioadenosine/S-adenosylhomocysteine_nucleosidase
342	GYO_RS30800	33.75	DNA-directed_RNA_polymerase_subunit_omega
338	GYO_RS33550	54.1237	GTP_cyclohydrolase_I_FolE
338	GYO_RS34240	61.186	leucine_dehydrogenase
335	GYO_RS30320	61.7647	translational_GTPase_TypA
331	GYO_RS39770	26.6129	1-(5-phosphoribosyl)-5-((5-_phosphoribosylamino)methylideneamino)imidazole-4-_carboxamide_isomerase
330	GYO_RS30870	54.918	Asp23/Gls24_family_envelope_stress_response_protein
325	GYO_RS39970	12.782	cytochrome_c551
323	GYO_RS21570	47.5196	DNA_polymerase_III_subunit_beta
323	GYO_RS38650	29.2683	hypothetical_protein
319	GYO_RS30905	31.7757	malonyl_CoA-acyl_carrier_protein_transacylase
319	GYO_RS34420	54.7461	acetyl-CoA_carboxylase_biotin_carboxylase_subunit
318	GYO_RS41060	58.4104	CTP_synthetase
315	GYO_RS23465	51.5755	glutamine--fructose-6-phosphate_aminotransferase
312	GYO_RS30490	24.6988	GNAT_family_N-acetyltransferase
311	GYO_RS36685	45.6954	acetyl-CoA_carboxylase_carboxyl_transferase_subunit_beta
310	GYO_RS33270	22.2222	PTS_glucose_transporter_subunit_IIA
310	GYO_RS39995	49.8225	preprotein_translocase_subunit_SecA
309	GYO_RS30725	29.0698	orotidine-5-phosphate_decarboxylase
307	GYO_RS36830	10.017	septation_ring_formation_regulator_EzrA
307	GYO_RS39790	28.4404	ATP_phosphoribosyltransferase
306	GYO_RS33650	59.8152	glutamate_dehydrogenase
305	GYO_RS33725	58.4362	DNA-binding_response_regulator
298	GYO_RS21650	55.0117	serine--tRNA_ligase
296	GYO_RS22395	46.9108	preprotein_translocase_subunit_SecY
295	GYO_RS29810	36.7647	hypothetical_protein
292	GYO_RS26980	23.3333	hypothetical_protein
288	GYO_RS39960	30.4636	ABC_transporter_permease
282	GYO_RS30705	40.2116	carbamoyl_phosphate_synthase_small_subunit
282	GYO_RS35820	42.0561	histidine--tRNA_ligase
282	GYO_RS38580	50	iron-sulfur_cluster_assembly_scaffold_protein_NifU
278	GYO_RS25980	25	phosphoribosylglycinamide_formyltransferase
277	GYO_RS31635	50.6494	RNA-binding_protein_Hfq
276	GYO_RS36865	46.6042	tyrosine--tRNA_ligase
274	GYO_RS39965	41.8103	cell_division_ATP-binding_protein_FtsE
274	GYO_RS41260	63.6691	polyamine_aminopropyltransferase
272	GYO_RS41155	48.4848	arginine--tRNA_ligase
268	GYO_RS39700	30.7692	HPr-like_protein_Crh
265	GYO_RS33970	33.1579	NUDIX_hydrolase
264	GYO_RS36680	44.6746	acetyl-CoA_carboxylase_carboxyl_transferase_subunit_alpha
258	GYO_RS28685	23.1884	thiamine_biosynthesis_protein_ThiS
255	GYO_RS40630	41.4966	beta-hydroxyacyl-ACP_dehydratase
253	GYO_RS22245	31.9048	methyltransferase
251	GYO_RS38585	51.9608	cysteine_desulfurase
251	GYO_RS38620	43.0233	methionine_ABC_transporter_ATP-binding_protein
250	GYO_RS36090	58.9426	valine--tRNA_ligase
247	GYO_RS25975	41.8338	phosphoribosylformylglycinamidine_cyclo-ligase
235	GYO_RS34510	38.3562	transcriptional_regulator_MntR
234	GYO_RS41275	44.382	hypothetical_protein
233	GYO_RS25910	36.036	NCS2_family_permease
231	GYO_RS39785	28.764	histidinol_dehydrogenase
228	GYO_RS38615	30.2041	methionine_import_system_permease_MetP
227	GYO_RS43080	24.8201	OxaA-like_protein_precursor
223	GYO_RS33190	27.7344	carboxypeptidase_M32
223	GYO_RS38365	62.1262	lipoyl_synthase
221	GYO_RS36900	54.1667	catabolite_control_protein_A
221	GYO_RS40915	32.4219	F0F1_ATP_synthase_subunit_A
218	GYO_RS40985	62.0499	peptide_chain_release_factor_1
217	GYO_RS24890	39.2954	D-alanine--D-alanine_ligase_A
217	GYO_RS31460	27.8146	hypothetical_protein
217	GYO_RS36145	49	GTP-binding_protein
215	GYO_RS41400	41.9048	L-glutamate_gamma-semialdehyde_dehydrogenase
213	GYO_RS42700	48.5149	ornithine--oxo-acid_transaminase
212	GYO_RS26650	12.6582	hypothetical_protein
212	GYO_RS36055	13.9942	cell_shape-determining_protein_MreC
208	GYO_RS22020	29.8387	dihydroneopterin_aldolase
208	GYO_RS30145	58.1651	heme_ABC_transporter_ATP-binding_protein
208	GYO_RS36110	53.9171	aspartate_aminotransferase_family_protein
206	GYO_RS30640	29.3617	YggS_family_pyridoxal_phosphate_enzyme
205	GYO_RS30645	19.7674	cell_division_protein_SepF
205	GYO_RS36795	29.1513	NAD_kinase
205	GYO_RS38830	22.549	ATP--cob(I)alamin_adenosyltransferase
204	GYO_RS25970	47.817	amidophosphoribosyltransferase
203	GYO_RS42245	35.1598	pyrimidine-nucleoside_phosphorylase
202	GYO_RS28445	22.4439	aspartate_aminotransferase_family_protein
198	GYO_RS30195	44.1652	ribonuclease_J
197	GYO_RS22165	51.5337	2-C-methyl-D-erythritol_24-cyclodiphosphate_synthase
196	GYO_RS41345	43.2432	heme-dependent_peroxidase
194	GYO_RS35115	39.4286	hypothetical_protein
193	GYO_RS33085	34.4648	PBS_lyase
188	GYO_RS21985	33.7838	redox-regulated_molecular_chaperone_Hsp33
188	GYO_RS36040	51.8382	septum_site-determining_protein_MinD
187	GYO_RS21595	52.768	DNA_gyrase_subunit_A
187	GYO_RS30260	21.267	hypothetical_protein
186	GYO_RS38355	29.7297	hypothetical_protein
185	GYO_RS33015	10.1215	SCO_family_protein
185	GYO_RS33370	34.4828	3-methyl-2-oxobutanoate_hydroxymethyltransferase
184	GYO_RS34355	59.9291	sporulation_transcription_factor_Spo0A
184	GYO_RS36115	43.9759	delta-aminolevulinic_acid_dehydratase
181	GYO_RS27295	42.8571	tRNA_(uridine(34)/cytosine(34)/5-_carboxymethylaminomethyluridine(34)-2-O)-_methyltransferase_TrmL
181	GYO_RS30565	30.2932	UDP-N-acetylenolpyruvoylglucosamine_reductase
181	GYO_RS34835	30.9417	ATP-dependent_helicase
179	GYO_RS22405	54.8	methionine_aminopeptidase
178	GYO_RS31015	50.1437	DNA_topoisomerase_I
176	GYO_RS30840	19.3182	serine/threonine_protein_kinase
176	GYO_RS43065	57.0988	tRNA_uridine-5-carboxymethylaminomethyl(34)_synthesis_enzyme_MnmG
175	GYO_RS35740	43.662	Holliday_junction_resolvase_RuvX
175	GYO_RS43085	25	ribonuclease_P_protein_component
174	GYO_RS34800	70.235	4-hydroxy-3-methylbut-2-en-1-yl_diphosphate_synthase
172	GYO_RS34395	27.2727	exodeoxyribonuclease_VII_small_subunit
171	GYO_RS30395	21.9298	cytochrome_c_oxidase_subunit_IVB
169	GYO_RS30965	25.3886	ribosome_maturation_factor_RimM
169	GYO_RS34220	64.1337	alpha-ketoacid_dehydrogenase_subunit_beta
169	GYO_RS36635	51.6393	DNA-binding_response_regulator
168	GYO_RS25940	25.4321	5-(carboxyamino)imidazole_ribonucleotide_synthase
167	GYO_RS39775	26.6055	imidazole_glycerol_phosphate_synthase_subunit_HisH
166	GYO_RS28500	46.8153	ketoacyl-ACP_synthase_III
166	GYO_RS38350	26.4901	DUF86_domain-containing_protein
164	GYO_RS24625	25.5639	LamB/YcsF_family_protein
162	GYO_RS33845	39.0519	diaminopimelate_decarboxylase
159	GYO_RS26045	10.0233	CamS_family_sex_pheromone_protein
158	GYO_RS31900	53.5211	LexA_repressor
156	GYO_RS33405	47.9339	hypothetical_protein
154	GYO_RS31285	51.2195	ribosome-binding_factor_A
154	GYO_RS34410	22.963	N_utilization_substance_protein_B
152	GYO_RS33430	78.3186	menaquinol-cytochrome_c_reductase_cytochrome_b_subunit
151	GYO_RS38345	36.9231	TIGR01457_family_HAD-type_hydrolase
150	GYO_RS21885	34.5794	aminoacyl-tRNA_hydrolase
150	GYO_RS40850	58.9041	UDP-N-acetylglucosamine_1-carboxyvinyltransferase
149	GYO_RS21590	56.8992	DNA_gyrase_subunit_B
149	GYO_RS36245	45.3488	ribonuclease_PH
149	GYO_RS36325	38.4615	electron_transfer_flavoprotein_subunit_beta
147	GYO_RS36745	43.0108	argininosuccinate_lyase
147	GYO_RS39720	37.6543	78-dihydro-8-oxoguanine_triphosphatase
146	GYO_RS36000	52.4362	GTPase_ObgE
145	GYO_RS27905	41.3793	ferrochelatase
143	GYO_RS30695	29.8742	aspartate_carbamoyltransferase
143	GYO_RS36925	45.3303	UDP-N-acetylmuramate--L-alanine_ligase
141	GYO_RS21850	41.1765	pur_operon_repressor
141	GYO_RS38320	13.8801	homoserine_kinase
140	GYO_RS36070	23.4694	septum_formation_protein_Maf
140	GYO_RS41570	20.3187	NADPH-dependent_oxidoreductase
137	GYO_RS30940	47.4138	DNA-binding_protein
137	GYO_RS40715	8.52713	peptidase_M23
135	GYO_RS27960	23.506	hypothetical_protein
134	GYO_RS33365	28.1356	pantoate--beta-alanine_ligase
131	GYO_RS42760	65.5462	DNA-binding_response_regulator
129	GYO_RS30590	36.2031	cell_division_protein_FtsA
129	GYO_RS32775	25.2101	hypothetical_protein
129	GYO_RS34880	44.2029	phosphoenolpyruvate_synthase_regulatory_protein
126	GYO_RS34480	34.7339	peptidase_M24_family_protein
126	GYO_RS38280	17.8862	iron-sulfur_cluster_assembly_accessory_protein
125	GYO_RS28595	25.1064	adaptor_protein_MecA
124	GYO_RS37845	26.2931	zinc_metallopeptidase
123	GYO_RS25710	27.0588	tRNA_(adenosine(37)-N6)-threonylcarbamoyltransferase_complex_ATPase_subunit_type_1_TsaE
123	GYO_RS37930	18.0645	kinase
122	GYO_RS35025	68.0782	elongation_factor_4
121	GYO_RS34245	22.8487	phosphate_butyryltransferase
121	GYO_RS36870	52.2569	acetate--CoA_ligase
121	GYO_RS39765	40.3922	imidazole_glycerol_phosphate_synthase_cyclase_subunit
120	GYO_RS36575	50	transcriptional_regulator_NrdR
118	GYO_RS34375	49.0066	arginine_repressor
118	GYO_RS35805	50.3876	tRNA_threonylcarbamoyladenosine_dehydratase
118	GYO_RS39090	46.6403	carboxylesterase
117	GYO_RS36605	24.1546	dephospho-CoA_kinase
115	GYO_RS28785	19.2771	esterase_family_protein
113	GYO_RS30680	47.8827	RNA_pseudouridine_synthase
113	GYO_RS31455	33.1418	tRNA_(N6-isopentenyl_adenosine(37)-C2)-methylthiotransferase_MiaB
113	GYO_RS32015	34.1014	glycerol-3-phosphate_acyltransferase
112	GYO_RS33785	28.125	protein_RibT
112	GYO_RS43040	24.4966	chromosome_partitioning_protein_ParB
111	GYO_RS27085	52.9412	transcriptional_repressor
110	GYO_RS38655	40.9836	acyl-CoA_dehydrogenase
109	GYO_RS33980	27.0701	aldo/keto_reductase
109	GYO_RS34925	32.1212	rRNA_maturation_RNase_YbeY
108	GYO_RS33095	25.4438	glutathione_peroxidase
108	GYO_RS36295	8.71795	hypothetical_protein
108	GYO_RS41055	13.089	hypothetical_protein
106	GYO_RS36235	19.774	phosphodiesterase
105	GYO_RS27860	48.0159	ABC_transporter_ATP-binding_protein
105	GYO_RS33580	54.1096	ribosome_biogenesis_GTPase_Der
105	GYO_RS36150	49.2958	endopeptidase_La
104	GYO_RS34660	25.5814	MBL_fold_metallo-hydrolase
104	GYO_RS35720	37.3802	collagenase-like_protease
103	GYO_RS24895	22.619	UDP-N-acetylmuramoyl-tripeptide--D-alanyl-D-_alanine_ligase
103	GYO_RS30270	20.2952	inositol_monophosphatase
103	GYO_RS34910	55.1948	GTPase_Era
103	GYO_RS39080	47.1698	SsrA-binding_protein
102	GYO_RS21575	31.5789	hypothetical_protein
102	GYO_RS33575	40.0568	glycerol-3-phosphate_dehydrogenase
102	GYO_RS35840	58.871	bifunctional_(p)ppGpp_synthetase/guanosine-35-bis(diphosphate)_3-pyrophosphohydrolase
100	GYO_RS35745	54.9451	hypothetical_protein
97.5	GYO_RS30520	14.0863	penicillin-binding_protein
96	GYO_RS21700	13.1579	hypothetical_protein
94.5	GYO_RS31955	33.3333	hypothetical_protein
90.2	GYO_RS21755	32.8704	dTMP_kinase
90.2	GYO_RS36125	39.8734	hydroxymethylbilane_synthase
89.5	GYO_RS33645	40.3561	hypothetical_protein
89.3	GYO_RS27795	20.8955	3-5_exoribonuclease_YhaM
89.1	GYO_RS30475	16.7598	hypothetical_protein
88.3	GYO_RS40935	28.2297	TIGR01440_family_protein
87.9	GYO_RS27875	16.3121	amidohydrolase
87.6	GYO_RS31030	61.413	HslU--HslV_peptidase_proteolytic_subunit
87.5	GYO_RS32000	24.8276	hypothetical_protein
86.9	GYO_RS27965	46.1078	lipoate--protein_ligase_A
86	GYO_RS21835	45.1613	protein_Veg
86	GYO_RS26040	43.4074	DNA_ligase_(NAD(+))_LigA
85	GYO_RS36045	23.2	septum_site-determining_protein_MinC
84.8	GYO_RS34930	17.7215	hypothetical_protein
84.7	GYO_RS29745	28.5714	MarR_family_transcriptional_regulator
83	GYO_RS37015	28.6611	dipeptidase_PepV
82.3	GYO_RS35895	65.7963	tRNA_guanosine(34)_transglycosylase_Tgt
82.2	GYO_RS36330	26.9663	enoyl-CoA_hydratase
81	GYO_RS36625	41.2291	DNA_polymerase_I
79.9	GYO_RS34940	45.2599	PhoH_family_protein
78.6	GYO_RS30205	16	phosphatase
78.2	GYO_RS37280	20.3046	rRNA_methyltransferase
77.9	GYO_RS27060	48.3516	hypothetical_protein
77.6	GYO_RS30510	46.6877	16S_rRNA_(cytosine(1402)-N(4))-methyltransferase
77.2	GYO_RS21780	39.2308	initiation-control_protein_YabA
76.8	GYO_RS37345	32.9341	nucleoside_triphosphatase_YtkD
76.5	GYO_RS35065	32.6425	ComE_operon_protein_2
76	GYO_RS33800	24.7748	riboflavin_synthase
75.7	GYO_RS30835	24.6154	protein_phosphatase
75.6	GYO_RS36630	21.1409	PAS_domain-containing_sensor_histidine_kinase
75.6	GYO_RS43060	42.7386	16S_rRNA_methyltransferase_G
74.8	GYO_RS30330	22.7848	hypothetical_protein
74.8	GYO_RS30380	26.9755	cytochrome_c_oxidase_subunit_II
73.1	GYO_RS34515	36.1272	biotin/lipoate_A/B_protein_ligase_family_protein
73	GYO_RS24940	82.2034	mRNA_interferase_EndoA
72	GYO_RS34915	27.9762	cytidine_deaminase
71.6	GYO_RS21775	61.21	stage_0_sporulation_protein
71.4	GYO_RS37185	23.0088	rhodanese-like_domain-containing_protein
70.8	GYO_RS41035	59.447	UDP-N-acetylglucosamine_1-carboxyvinyltransferase
70.6	GYO_RS35110	37.1968	ribosome_biogenesis_GTPase_YqeH
70.2	GYO_RS30875	37.2134	hypothetical_protein
69.9	GYO_RS22205	60.515	RNA_polymerase_sporulation_sigma_factor_SigH
69.8	GYO_RS39815	27.8027	pyrophosphatase_PpaX
69.7	GYO_RS27900	42.5	uroporphyrinogen_decarboxylase
69.5	GYO_RS22180	38.2022	serine_O-acetyltransferase
69.5	GYO_RS33795	17.866	bifunctional_34-dihydroxy-2-butanone-4-phosphate_synthase/GTP_cyclohydrolase_II
69.4	GYO_RS34885	45.2991	transcriptional_regulator
68.5	GYO_RS33890	50.3356	anti-sigma_F_factor
68.1	GYO_RS33425	37.8277	menaquinol-cytochrome_c_reductase_cytochrome_b/c_subunit
66.8	GYO_RS32900	22.2222	YozE_family_protein
66.6	GYO_RS35095	21.256	nicotinate-nicotinamide_nucleotide_adenylyltransferase
66.4	GYO_RS21910	27.9762	MazG_family_protein
66.1	GYO_RS39825	32.4232	prolipoprotein_diacylglyceryl_transferase
65.5	GYO_RS21845	48.9796	4-(cytidine_5-diphospho)-2-C-methyl-D-erythritol_kinase
65.3	GYO_RS39910	59.1286	excinuclease_ABC_subunit_A
65.3	GYO_RS42640	49.4565	23S_rRNA_(pseudouridine(1915)-N(3))-methyltransferase_RlmH
64.8	GYO_RS28365	17.2414	hypothetical_protein
64.4	GYO_RS28565	46.594	ABC_transporter_ATP-binding_protein
64.3	GYO_RS30850	40.991	ribulose-phosphate_3-epimerase
64.2	GYO_RS22215	27.4194	protein_translocase_subunit_SecE
64.2	GYO_RS35900	47.5921	tRNA_preQ1(34)_S-adenosylmethionine_ribosyltransferase-isomerase_QueA
63.8	GYO_RS33560	73.8866	stage_IV_sporulation_protein_A
63.7	GYO_RS34235	36.6492	butyrate_kinase
63.3	GYO_RS36335	33.79	TetR_family_transcriptional_regulator
62.4	GYO_RS29400	21.6667	acyl-CoA_thioesterase
62.4	GYO_RS33445	43.3862	hypothetical_protein
61.5	GYO_RS43055	41.1765	nucleoid_occlusion_protein
61.4	GYO_RS39835	16.2353	N-acetylglucosamine-6-phosphate_deacetylase
61.1	GYO_RS28650	49.2647	NAD_kinase
60.7	GYO_RS36940	25.448	DUF1444_domain-containing_protein
60.6	GYO_RS28375	18	DegV_family_protein
60.6	GYO_RS36955	42.3398	peptidase_M28
60.5	GYO_RS22195	41.6342	23S_rRNA_(guanosine(2251)-2-O)-methyltransferase_RlmB
60.4	GYO_RS22005	43.7811	glutamine_amidotransferase
60.2	GYO_RS35780	16.1572	hypothetical_protein
59.4	GYO_RS37920	9.46602	pyridoxal_phosphate-dependent_aminotransferase
58.9	GYO_RS26035	44.2875	DNA_helicase_PcrA
57.6	GYO_RS30650	23.9583	YggT_family_protein
56.4	GYO_RS30635	19.2691	laccase
56.2	GYO_RS40655	54.0146	stage_III_sporulation_protein_D
55.1	GYO_RS29770	45.1064	7-cyano-7-deazaguanine_synthase_QueC
55.1	GYO_RS31270	30.2752	hypothetical_protein
54.4	GYO_RS40945	15.2047	low_molecular_weight_protein_arginine_phosphatase
54.1	GYO_RS21825	42.6667	16S_rRNA_(adenine(1518)-N(6)/adenine(1519)-N(6))-_dimethyltransferase
53.6	GYO_RS23450	43.3099	membrane_protein
53.4	GYO_RS35915	35.4067	Holliday_junction_branch_migration_protein_RuvA
52.9	GYO_RS21695	66.1692	recombination_protein_RecR
52.3	GYO_RS28585	62.6866	transcriptional_regulator_Spx
51.3	GYO_RS26090	40	diacylglycerol_kinase
50.9	GYO_RS39880	16.5414	phage_holin_family_protein
50.6	GYO_RS22025	21.6216	2-amino-4-hydroxy-6-_hydroxymethyldihydropteridine_diphosphokinase
50.4	GYO_RS36360	12.5654	membrane_protein
49.8	GYO_RS31280	25.2632	hypothetical_protein
48.8	GYO_RS35790	28.4615	cysteine_desulfurase
48.2	GYO_RS34995	37.3418	50S_ribosomal_protein_L11_methyltransferase
48.1	GYO_RS34390	28.7582	farnesyl-diphosphate_synthase
48.1	GYO_RS35715	53.3487	collagenase-like_protease
47.9	GYO_RS26445	38.2625	heme_ABC_transporter_ATP-binding_protein
47.2	GYO_RS28675	9.85915	thiamine_phosphate_synthase
46.3	GYO_RS27315	66.2651	protein_PrkA
46.1	GYO_RS34855	17.1206	SAM-dependent_methyltransferase
45.7	GYO_RS36255	36.4286	glutamate_racemase
45.7	GYO_RS41955	36.6234	ABC_transporter_ATP-binding_protein
45.3	GYO_RS38295	31.3953	hypothetical_protein
44.8	GYO_RS25715	24.3697	tRNA_(adenosine(37)-N6)-threonylcarbamoyltransferase_complex_dimerization_subunit_type_1_TsaB
44.4	GYO_RS42755	26.7776	cell_wall_metabolism_sensor_histidine_kinase_WalK
44	GYO_RS21810	48.855	hydrolase_TatD
43.8	GYO_RS21895	40.5338	transcription-repair_coupling_factor
43.4	GYO_RS34690	26.7647	glucokinase
42.2	GYO_RS35105	18.4028	shikimate_dehydrogenase
42	GYO_RS28570	52.2013	oligopeptide_transport_ATP-binding_protein_OppF
42	GYO_RS41020	70.6697	transcription_termination_factor_Rho
41.7	GYO_RS30925	29.4216	chromosome_segregation_protein_SMC
41.6	GYO_RS39280	31.7416	central_glycolytic_genes_regulator
41.5	GYO_RS24930	19.656	alanine_racemase
40.7	GYO_RS34380	44.863	TlyA_family_rRNA_(cytidine-2-O)-methyltransferase
40.5	GYO_RS24925	21.0243	outer_membrane_lipoprotein_carrier_protein_LolA
40.5	GYO_RS27090	40.9449	hypothetical_protein
40.5	GYO_RS41315	50.6494	hypothetical_protein
40.3	GYO_RS22135	36.5123	protein_arginine_kinase
39.6	GYO_RS22130	14.433	hypothetical_protein
39.5	GYO_RS28625	29.4521	group_2_truncated_hemoglobin_YjbI
39.3	GYO_RS24985	38.814	RNA-binding_transcriptional_accessory_protein
39.2	GYO_RS24935	34.0206	antitoxin_EndoAI
39.2	GYO_RS39915	60.961	excinuclease_ABC_subunit_B
38.7	GYO_RS34090	16.1905	pyrroline-5-carboxylate_reductase
38.3	GYO_RS32735	38.0645	MoxR_family_ATPase
38.2	GYO_RS29815	11.9403	hypothetical_protein
38	GYO_RS34385	50.1567	1-deoxy-D-xylulose-5-phosphate_synthase
37.5	GYO_RS28635	20.9756	CYTH_domain-containing_protein
37.3	GYO_RS37295	36.3636	gamma_carbonic_anhydrase_family_protein
36.3	GYO_RS35785	56.117	tRNA_2-thiouridine(34)_synthase_MnmA
35.6	GYO_RS35990	24.7525	prephenate_dehydratase
35.2	GYO_RS33050	17.9191	dihydrofolate_reductase
35	GYO_RS29940	27.7457	hypothetical_protein
35	GYO_RS34815	40.1361	transcriptional_repressor
34.8	GYO_RS31695	27.7778	MerR_family_transcriptional_regulator
34.8	GYO_RS33895	43.6975	anti-sigma_F_factor_antagonist
34.4	GYO_RS34920	14.0741	UDP_kinase
34.2	GYO_RS43070	52.3605	tRNA_uridine-5-carboxymethylaminomethyl(34)_synthesis_GTPase_MnmE
34.1	GYO_RS33720	28.0788	PAS_domain-containing_sensor_histidine_kinase
33.5	GYO_RS22155	46.5789	PIN/TRAM_domain-containing_protein
33.3	GYO_RS34825	4.30108	hypothetical_protein
33.2	GYO_RS24995	27.1084	SprT_family_protein
32.9	GYO_RS37890	36.25	DUF378_domain-containing_protein
32.7	GYO_RS30825	26.0486	16S_rRNA_m5C967_methyltransferase
32.6	GYO_RS34765	14.8564	hypothetical_protein
32.3	GYO_RS31950	29.5455	hypothetical_protein
32.1	GYO_RS33730	30.9824	c-type_cytochrome_biogenesis_protein_CcsB
32	GYO_RS21685	35.3553	DNA_polymerase_III_subunit_gamma/tau
31.5	GYO_RS33450	10.9557	hypothetical_protein
31.4	GYO_RS35725	17.3554	SAM-dependent_methyltransferase
31.3	GYO_RS26030	23.7288	geranylgeranylglyceryl/heptaprenylglyceryl_phosphate_synthase
31.1	GYO_RS22015	30.0341	dihydropteroate_synthase
31.1	GYO_RS34115	27.3585	ribonuclease_Z
31	GYO_RS25730	35.905	ABC_transporter_ATP-binding_protein
30	GYO_RS30430	28.2051	regulatory_protein_YlbF
29.7	GYO_RS42835	33.1325	hypothetical_protein
29.6	GYO_RS30805	37.6812	phosphopantothenoylcysteine_decarboxylase
29.6	GYO_RS33125	18.0556	zinc-finger_domain-containing_protein
29.4	GYO_RS33655	22.4299	adapter_protein_MecA
29.4	GYO_RS35080	17.7358	class_I_SAM-dependent_methyltransferase
29	GYO_RS41330	31.8493	biotin/lipoate_A/B_protein_ligase_family_protein
28.8	GYO_RS36390	36	small_acid-soluble_spore_protein_SspI
28.2	GYO_RS31290	24.7619	tRNA_pseudouridine(55)_synthase_TruB
27.4	GYO_RS33805	20.0508	bifunctional_diaminohydroxyphosphoribosylaminopyrimidine_deaminase/5-amino-6-(5-phosphoribosylamino)uracil_reductase
27.4	GYO_RS34400	31.7391	exodeoxyribonuclease_VII_large_subunit
27	GYO_RS26095	43.9232	23S_rRNA_(uracil-5-)-methyltransferase_RumA
25.7	GYO_RS34710	12.9187	5-formyltetrahydrofolate_cyclo-ligase
24.8	GYO_RS30370	20.9169	heme_A_synthase
23.8	GYO_RS30970	43.4783	tRNA_(guanosine(37)-N1)-methyltransferase_TrmD
23.6	GYO_RS33885	61.0895	RNA_polymerase_sporulation_sigma_factor_SigF
23.3	GYO_RS31630	28.8235	tRNA_(adenosine(37)-N6)-dimethylallyltransferase_MiaA
23	GYO_RS30250	42.344	arginine_decarboxylase
22.8	GYO_RS33065	18.1818	hypothetical_protein
22.8	GYO_RS34740	43.2143	phosphate_ABC_transporter_ATP-binding_protein
22.3	GYO_RS26450	17.4779	ATP-dependent_helicase
22.2	GYO_RS33330	23.431	DNA_replication_protein_DnaD
22.1	GYO_RS39705	58.6957	sporulation_regulator_WhiA
21.8	GYO_RS24380	32.5843	polar_amino_acid_ABC_transporter_ATP-binding_protein
21.6	GYO_RS33325	50.6667	endonuclease_III
21.3	GYO_RS21820	33.5052	ribonuclease_M5
20	GYO_RS27065	36.3333	multidrug_ABC_transporter_ATP-binding_protein
19.7	GYO_RS22125	40.3846	transcriptional_regulator_CtsR
19.7	GYO_RS29405	13.5135	nitric_oxide_dioxygenase
19.4	GYO_RS34250	28.592	sigma-54-dependent_Fis_family_transcriptional_regulator
19.2	GYO_RS39710	38.9881	YvcK_family_protein
18.7	GYO_RS38660	51.269	acetyl-CoA_acetyltransferase
18.7	GYO_RS39840	18.6851	glucosamine-6-phosphate_deaminase
18.3	GYO_RS25760	15.1751	CPBP_family_intramembrane_metalloprotease
18.2	GYO_RS36620	35.689	DNA-formamidopyrimidine_glycosylase
17.8	GYO_RS37275	51.3274	TIGR01212_family_radical_SAM_protein
17.6	GYO_RS28160	26.1792	helicase-exonuclease_AddAB_subunit_AddA
17.3	GYO_RS25740	57.0136	transcriptional_regulator
17	GYO_RS36085	16.2791	bifunctional_folylpolyglutamate_synthase/dihydrofolate_synthase
16.8	GYO_RS28155	10.0833	helicase-exonuclease_AddAB_subunit_AddB
16.7	GYO_RS22160	25.2101	2-C-methyl-D-erythritol_4-phosphate_cytidylyltransferase
16.5	GYO_RS30630	17.8218	YlmC/YmxH_family_sporulation_protein
16.3	GYO_RS34365	37.4723	SpoIVB_peptidase
16.1	GYO_RS27800	7.31707	sporulation_protein
16.1	GYO_RS36365	27.1028	cell_division_protein_ZapA
15.9	GYO_RS31690	45.3488	hypothetical_protein
15.9	GYO_RS34130	20	DNA_polymerase_IV
15.8	GYO_RS35120	25.8621	sporulation_histidine_kinase_inhibitor_Sda
15.7	GYO_RS22145	55.1502	DNA_repair_protein_RadA
15.7	GYO_RS30675	28.655	signal_peptidase_II
15.7	GYO_RS41780	26.087	prenyltransferase
15.4	GYO_RS36665	9.55414	membrane_protein_FxsA
15.4	GYO_RS36775	31.746	sporulation_protein_YtfJ
15.2	GYO_RS32730	19.8777	nitric_oxide_reductase_activation_protein_NorD
15.1	GYO_RS33570	14.2857	hypothetical_protein
15	GYO_RS41310	53.1532	HD_domain-containing_protein
14.8	GYO_RS21785	35.5469	SAM-dependent_methyltransferase
14.7	GYO_RS30890	40.411	DNA_helicase_RecG
14.5	GYO_RS21840	29.2308	protein_sspF
14.1	GYO_RS33385	34.8485	N-acetyl-alpha-D-glucosaminyl_L-malate_synthase_BshA
14.1	GYO_RS37050	41.4918	aminoacetone_oxidase_family_FAD-binding_enzyme
13.5	GYO_RS34655	41.6667	membrane_protein
13.5	GYO_RS35075	26.2799	ComE_operon_protein_4
13.5	GYO_RS36985	27.1062	phosphotransferase
13.2	GYO_RS22495	13.2743	hypothetical_protein
13.1	GYO_RS30335	11.4035	YhcN/YlaJ_family_sporulation_lipoprotein
13.1	GYO_RS36725	40.2715	hypothetical_protein
12.7	GYO_RS27320	51.7588	sporulation_protein_YhbH
12.7	GYO_RS41075	45.8221	hypothetical_protein
12.6	GYO_RS33915	43.8127	tyrosine_recombinase_XerD
12.6	GYO_RS40980	25.9136	protein-(glutamine-N5)_methyltransferase_release_factor-specific
12.4	GYO_RS26705	29.2308	hypothetical_protein
12.3	GYO_RS27895	19.8953	penicillin-binding_protein_1F
12.2	GYO_RS25720	24.0506	ribosomal-protein-alanine_N-acetyltransferase_RimI
12.1	GYO_RS33130	15.5844	hypothetical_protein
12	GYO_RS21900	56.6667	stage_V_sporulation_protein_T
11.8	GYO_RS21890	24.359	hypothetical_protein
11.7	GYO_RS28760	19.7802	sporulation_protein
11.6	GYO_RS22460	26.1364	tRNA_pseudouridine(38-40)_synthase_TruA
11.5	GYO_RS36020	19.1667	hypothetical_protein
11.4	GYO_RS40965	18.4127	stage_II_sporulation_protein_R
11.3	GYO_RS32925	30.3419	acyl_CoA:acetate/3-ketoacid_CoA_transferase_subunit_beta
11.1	GYO_RS33040	17.0213	hemolysin_D
11	GYO_RS32910	46.3466	lysine_23-aminomutase
11	GYO_RS35020	32.4742	coproporphyrinogen_III_oxidase
10.9	GYO_RS35050	17.3184	DNA_polymerase_III_subunit_delta
10.8	GYO_RS35835	34.1935	D-tyrosyl-tRNA(Tyr)_deacylase
10.4	GYO_RS25930	15.0685	NETI_motif-containing_protein
10.4	GYO_RS27070	20.8672	aromatic_acid_exporter_family_protein
10.4	GYO_RS33780	16.129	hypothetical_protein
10.1	GYO_RS34465	27.6276	stage_III_sporulation_protein_AA
9.61	GYO_RS21580	44.4444	DNA_replication_and_repair_protein_RecF
9.47	GYO_RS33870	39.1304	stage_V_sporulation_protein_AC
9.39	GYO_RS38250	33.82	NADH_dehydrogenase_family_protein
9.28	GYO_RS33855	27.8302	stage_V_sporulation_protein_AE
9.04	GYO_RS39005	22.5166	disulfide_bond_formation_protein_C
8.71	GYO_RS35015	29.9712	HrcA_family_transcriptional_regulator
8.69	GYO_RS30265	13.6986	hypothetical_protein
8.56	GYO_RS21680	34.4828	tRNA-specific_adenosine_deaminase
8.21	GYO_RS34545	19.1336	hypothetical_protein
8.14	GYO_RS37375	25.2525	membrane_protein_insertion_efficiency_factor_YidD
7.92	GYO_RS30615	69.4737	RNA_polymerase_sporulation_sigma_factor_SigG
7.84	GYO_RS41320	31.4879	RsfA_family_transcriptional_regulator
7.76	GYO_RS32920	27.3138	acetylornithine_deacetylase
7.41	GYO_RS34540	44.1331	ATP-dependent_helicase
7.38	GYO_RS22200	34.6821	hypothetical_protein
7.23	GYO_RS34950	34.3137	sporulation_protein_YqfC
7.15	GYO_RS27870	17.4797	EcsC_family_protein
7.13	GYO_RS35035	9.88235	stage_II_sporulation_protein_P
7.01	GYO_RS42795	30.4536	replicative_DNA_helicase
6.85	GYO_RS36695	23.1173	DNA_polymerase_III_subunit_alpha
6.73	GYO_RS34900	21.7557	DNA_repair_protein_RecO
6.55	GYO_RS43035	22.6667	spore_protease_YyaC
6.42	GYO_RS37445	20.7012	2-succinyl-5-enolpyruvyl-6-hydroxy-3-_cyclohexene-1-carboxylic-acid_synthase
6.29	GYO_RS30375	20.3647	protoheme_IX_farnesyltransferase
6.29	GYO_RS30400	22.0126	cytochrome_c_oxidase_assembly_factor_CtaG
6.23	GYO_RS34435	9.09091	stage_III_sporulation_protein_AG
6.12	GYO_RS26710	24.5902	delta-lactam-biosynthetic_de-N-acetylase
6.08	GYO_RS42535	17.1285	glycerate_kinase
6.07	GYO_RS21830	35.2159	sporulation_peptidase_YabG
6.02	GYO_RS22445	31.3531	energy-coupling_factor_transporter_ATPase
5.97	GYO_RS36840	16.4444	TetR_family_transcriptional_regulator
5.87	GYO_RS36495	14.433	membrane_protein
5.81	GYO_RS39955	24.9513	peptidase_S41
5.7	GYO_RS37270	11.4583	hypothetical_protein
5.69	GYO_RS35040	36.9792	GPR_endopeptidase
5.55	GYO_RS33775	27.4247	segregation/condensation_protein_A
5.47	GYO_RS37430	21.4689	2-succinylbenzoate-CoA_ligase
5.44	GYO_RS37440	16.1404	2-succinyl-6-hydroxy-2_4-cyclohexadiene-1-carboxylate_synthase
5.38	GYO_RS28380	21.2838	YitT_family_protein
5.29	GYO_RS28465	34.375	YjzC_family_protein
5.18	GYO_RS38235	21.9608	hypothetical_protein
5.17	GYO_RS36720	7.75862	membrane_protein
5.15	GYO_RS28620	12.7726	DsbA_family_protein
5.1	GYO_RS36135	39.083	glutamyl-tRNA_reductase
5.09	GYO_RS33865	36.5994	stage_V_sporulation_protein_AD
5.05	GYO_RS28655	23.5669	RNA_pseudouridine_synthase
4.92	GYO_RS35800	27.2523	recombinase_RarA
4.89	GYO_RS26690	22.1818	hypothetical_protein
4.78	GYO_RS36155	47.7032	ATP-dependent_protease_LonB
4.61	GYO_RS31325	26.1589	dipicolinic_acid_synthetase_subunit_A
4.44	GYO_RS34460	27.0115	stage_III_sporulation_protein_SpoAB
4.44	GYO_RS43025	40.2778	hypothetical_protein
4.39	GYO_RS30605	14.6032	sigma-E_processing_peptidase_SpoIIGA
4.35	GYO_RS33760	22.9064	D-alanyl-D-alanine_carboxypeptidase
4.32	GYO_RS31940	30.5785	cytochrome_C_biogenesis_protein_CcdA
4.3	GYO_RS27035	32.9787	A/G-specific_adenine_glycosylase
4.17	GYO_RS33305	16.1644	DUF2515_domain-containing_protein
4.11	GYO_RS37935	28.436	or_3-5_exonuclease_KapD
4.1	GYO_RS27030	32.2289	metal-dependent_hydrolase
4.07	GYO_RS32760	21.3675	MATE_family_efflux_transporter
3.99	GYO_RS37910	24.1379	alpha/beta_hydrolase
3.92	GYO_RS21920	43.3962	sporulation_protein_YabP
3.88	GYO_RS38240	29.5652	membrane_protein
3.82	GYO_RS35700	15.3344	penicillin-binding_protein_4B
3.81	GYO_RS38370	29.4461	L-Ala--D-Glu_endopeptidase
3.79	GYO_RS22455	34.7015	energy-coupling_factor_transporter_transmembrane_protein_EcfT
3.79	GYO_RS27985	16.8889	peptidase_M48
3.65	GYO_RS30340	56.0538	hypothetical_protein
3.55	GYO_RS38630	11.9658	thiol_reductase_thioredoxin
3.47	GYO_RS21625	15.2174	hypothetical_protein
3.42	GYO_RS34770	29.2906	MFS_transporter
3.35	GYO_RS37335	24.5353	spermidine/putrescine_ABC_transporter_ATP-binding_protein
3.35	GYO_RS37455	17.6245	hypothetical_protein
3.19	GYO_RS40845	20.1635	stage_II_sporulation_protein_D
3.18	GYO_RS36980	18.0851	hypothetical_protein
3.15	GYO_RS36030	17.8694	stage_IV_sporulation_protein_FB
3.09	GYO_RS27715	12.3016	endospore_coat_protein
2.99	GYO_RS21750	19.1205	hypothetical_protein
2.83	GYO_RS26995	12.2807	small_acid-soluble_spore_protein_K
2.8	GYO_RS29430	13.2231	multidrug_resistance_protein_SMR
2.68	GYO_RS36660	15.1194	sporulation_integral_membrane_protein_YtvI
2.62	GYO_RS30450	22.77	sporulation_integral_membrane_protein_YlbJ
2.56	GYO_RS34445	33.4135	stage_III_sporulation_protein_AE
2.55	GYO_RS37035	48.0519	DeoR_family_transcriptional_regulator
2.5	GYO_RS33410	30.4054	membrane_protein
2.42	GYO_RS33860	44.9153	stage_V_sporulation_protein_AEB
2.38	GYO_RS30325	18.2609	membrane_protein
2.19	GYO_RS28470	6.49351	DUF2929_domain-containing_protein
2.19	GYO_RS37340	17.2297	ABC_transporter_permease
2.16	GYO_RS34255	18.8889	hypothetical_protein
2.11	GYO_RS37045	18.7943	cell_division_protein
2.07	GYO_RS28540	41.7293	hypothetical_protein
2.01	GYO_RS32880	30.6452	YozD_family_protein
1.93	GYO_RS22505	18.3908	polysaccharide_deacetylase_family_sporulation_protein_PdaB
1.9	GYO_RS34450	32.6797	stage_III_sporulation_protein_AD
1.84	GYO_RS42735	22.9025	serine_protease
1.72	GYO_RS27740	16.9381	HAD_family_phosphatase
1.58	GYO_RS27505	33.3333	hypothetical_protein
1.51	GYO_RS30425	12.9412	hypothetical_protein
1.16	GYO_RS28080	19.9074	TVP38/TMEM64_family_protein
0.962	GYO_RS36065	0.429185	hypothetical_protein
0.766	GYO_RS22500	20.1835	KinB-signaling_pathway_activation_protein
0.663	GYO_RS35755	19.5652	AI-2E_family_transporter
0.482	GYO_RS30555	54.8303	stage_V_sporulation_protein_E
0.443	GYO_RS33930	21.4286	stage_II_sporulation_protein_M
0.378	GYO_RS28205	29.3333	spore_germination_protein
0.174	GYO_RS28200	9.43396	spore_gernimation_protein_GerPB

## Sheet: Streptococcaceae
Table S3, tab F
Column A: Protein expression data from Streptococcus pyogenes M1 GAS extracted from PaxDB
Column B: The corresponding gene orthologs in the core C9 in Streptococcus equi strain ATCC 33398
Column C: Amino acid sequence conservation (%) among orthologs from the group of genomes included in core C9
CORE 9
Abundance (ppm)	BW943	% Conservation	Predicted function
32917	BW943_RS02815	53.6	50S ribosomal protein L7/L12				HEP genes
17851	BW943_RS02430	56.0976	50S ribosomal protein L18				LEP genes
17838	BW943_RS00980	53.1915	transcriptional regulator
16270	BW943_RS01550	65.9341	phosphocarrier protein HPr
14947	BW943_RS01855	57.0588	type I glyceraldehyde-3-phosphate dehydrogenase
13332	BW943_RS01595	65.5405	enolase
12625	BW943_RS03360	66.3934	50S ribosomal protein L20
10864	BW943_RS06455	56.383	30S ribosomal protein S16
10493	BW943_RS08850	53.4653	30S ribosomal protein S6
9887	BW943_RS02445	49.3421	50S ribosomal protein L15
9628	BW943_RS08185	33.5938	triose-phosphate isomerase
9444	BW943_RS02425	27.2222	50S ribosomal protein L6
8778	BW943_RS02420	57.4627	30S ribosomal protein S8
8550	BW943_RS05395	71.9697	30S ribosomal protein S9
8388	BW943_RS06535	41.6667	50S ribosomal protein L21
7849	BW943_RS01870	71.519	30S ribosomal protein S7
7485	BW943_RS02375	64.1026	50S ribosomal protein L22
7241	BW943_RS02820	40.8046	50S ribosomal protein L10
6948	BW943_RS02410	67.033	50S ribosomal protein L5
6917	BW943_RS02440	35.5263	50S ribosomal protein L30
6832	BW943_RS01845	66.3342	phosphoglycerate kinase
6525	BW943_RS07060	57.5758	50S ribosomal protein L28
6367	BW943_RS02405	56.3107	50S ribosomal protein L24
6193	BW943_RS03490	39.4958	30S ribosomal protein S21
6152	BW943_RS00470	44.8947	molecular chaperone DnaK
5771	BW943_RS02400	70.1613	50S ribosomal protein L14
5739	BW943_RS02350	63.981	50S ribosomal protein L3
5708	BW943_RS04125	40.625	30S ribosomal protein S1
5637	BW943_RS08145	26.9565	ATP-dependent 6-phosphofructokinase
5493	BW943_RS02435	55.8824	30S ribosomal protein S5
5238	BW943_RS02385	71.7241	50S ribosomal protein L16
5148	BW943_RS01505	65.2542	50S ribosomal protein L19
5128	BW943_RS02345	68.2692	30S ribosomal protein S10
4946	BW943_RS02380	75.4545	30S ribosomal protein S3
4937	BW943_RS02395	69.3182	30S ribosomal protein S17
4876	BW943_RS00445	39.0244	acyl carrier protein
4788	BW943_RS06110	42.246	ribosome-recycling factor
4676	BW943_RS06065	66.4336	50S ribosomal protein L11
4580	BW943_RS08140	53.6634	pyruvate kinase
4579	BW943_RS09380	41.7614	elongation factor Ts
4510	BW943_RS09375	49.2537	30S ribosomal protein S2
4507	BW943_RS05400	34.1772	50S ribosomal protein L13
4372	BW943_RS07540	51.0574	L-lactate dehydrogenase
4224	BW943_RS01005	54.4681	2,3-bisphosphoglycerate-dependent phosphoglycerate mutase
4190	BW943_RS10180	28.0423	ribosomal subunit interface protein
4186	BW943_RS08860	70.5882	30S ribosomal protein S18
4008	BW943_RS10545	61.4545	molecular chaperone GroEL
3914	BW943_RS02475	72.8682	30S ribosomal protein S11
3577	BW943_RS02660	42.8571	hypothetical protein
3442	BW943_RS02470	67.2	30S ribosomal protein S13
3368	BW943_RS01740	7.92079	YbaB/EbfC family nucleoid-associated protein
3102	BW943_RS09900	51.4039	glucose-6-phosphate isomerase
3076	BW943_RS01875	72.4138	30S ribosomal protein S12
3057	BW943_RS00840	44.4444	cell division protein FtsZ
2808	BW943_RS10610	57.9787	elongation factor P
2774	BW943_RS02480	26.7516	DNA-directed RNA polymerase subunit alpha
2520	BW943_RS07260	62.0968	IMP dehydrogenase
2492	BW943_RS03305	15.625	phosphate acetyltransferase
2321	BW943_RS05620	37.3494	transcription elongation factor GreA
2317	BW943_RS03730	28.3784	DNA-directed RNA polymerase subunit omega
2231	BW943_RS01700	59.3254	ATP synthase subunit alpha
2207	BW943_RS03970	42.2713	manganese-dependent inorganic pyrophosphatase
2202	BW943_RS00420	20.4545	acetyl-CoA carboxylase biotin carboxyl carrier protein subunit
2122	BW943_RS05780	24.3697	RNA-binding protein
2039	BW943_RS07215	15.914	serine protease
1991	BW943_RS03930	52.7273	uracil phosphoribosyltransferase
1969	BW943_RS06930	21.6216	BMP family ABC transporter substrate-binding protein
1872	BW943_RS05920	36.6534	peptide ABC transporter ATP-binding protein
1859	BW943_RS02455	30.0448	adenylate kinase
1850	BW943_RS03370	22.5962	translation initiation factor IF-3
1840	BW943_RS04595	29.6296	peptide deformylase
1817	BW943_RS08515	57.0891	formate acetyltransferase
1732	BW943_RS00395	50.58	serine--tRNA ligase
1726	BW943_RS08420	58.7583	adenylosuccinate synthetase
1708	BW943_RS00425	27.9621	beta-ketoacyl-[acyl-carrier-protein] synthase II
1672	BW943_RS07140	35.7441	cell division protein FtsH
1578	BW943_RS01830	45.5556	type I glutamate--ammonia ligase
1566	BW943_RS04295	32.5052	dipeptidase PepV
1522	BW943_RS01710	66.9492	ATP synthase subunit beta
1513	BW943_RS07545	23.4542	NADH oxidase
1480	BW943_RS00430	31.1741	beta-ketoacyl-ACP reductase
1458	BW943_RS02195	43.3735	ribose-phosphate pyrophosphokinase
1419	BW943_RS09870	31.3253	hypothetical protein
1415	BW943_RS02460	78.3784	translation initiation factor IF-1
1409	BW943_RS09665	36.1991	superoxide dismutase
1318	BW943_RS01690	8.09249	ATP synthase F0 subunit B
1257	BW943_RS07865	18.0195	signal recognition particle-docking protein FtsY
1192	BW943_RS07680	58.7944	DNA-directed RNA polymerase subunit beta
1185	BW943_RS02590	36.7311	arginine--tRNA ligase
1169	BW943_RS02650	47.0443	DNA recombination/repair protein RecA
1163	BW943_RS09875	31.1508	lysine--tRNA ligase
1117	BW943_RS07685	60.3968	DNA-directed RNA polymerase subunit beta
1062	BW943_RS08820	40.1869	thiol reductase thioredoxin
1019	BW943_RS07070	21.3144	dihydroxyacetone kinase
1016	BW943_RS01755	15.8798	DNA-binding protein
995	BW943_RS03750	24.0602	protein phosphatase
974	BW943_RS04620	32.7448	proline--tRNA ligase
970	BW943_RS10605	14.1935	Asp23/Gls24 family envelope stress response protein
912	BW943_RS07670	23.5981	tyrosine--tRNA ligase
910	BW943_RS08130	45.2769	glutamine--fructose-6-phosphate aminotransferase
907	BW943_RS08955	40.1786	transcription termination/antitermination protein NusG
885	BW943_RS09260	22.7021	protein translocase subunit SecA
829	BW943_RS02125	46.9741	glycerol-3-phosphate dehydrogenase (NAD(P)(+))
818	BW943_RS00400	34.3173	acetyl-CoA carboxylase carboxyl transferase subunit alpha
818	BW943_RS00935	26.506	exodeoxyribonuclease 7 small subunit
783	BW943_RS00545	34.9624	GTP-sensing pleiotropic transcriptional regulator CodY
778	BW943_RS06285	43.9863	methionine aminopeptidase
777	BW943_RS08855	43.3333	single-stranded DNA-binding protein
743	BW943_RS00265	35.4331	ribosome-binding factor A
719	BW943_RS07500	38.968	signal recognition particle protein
699	BW943_RS00145	27.6012	glycine--tRNA ligase subunit beta
690	BW943_RS03925	64.0777	ATP-dependent Clp protease proteolytic subunit
690	BW943_RS07255	47.8632	tryptophan--tRNA ligase
682	BW943_RS00525	34.7826	aspartyl/glutamyl-tRNA(Asn/Gln) amidotransferase subunit B
653	BW943_RS02070	47.0707	glutamate--tRNA ligase
648	BW943_RS10480	32.2581	acetate kinase
617	BW943_RS00800	14.2424	glucokinase
592	BW943_RS04560	28.2143	leucine--tRNA ligase
537	BW943_RS03280	13.674	ribose-phosphate diphosphokinase
533	BW943_RS00285	29.8673	transcription termination/antitermination protein NusA
533	BW943_RS01490	26.506	flavodoxin
526	BW943_RS00435	24.9221	malonyl CoA-acyl carrier protein transacylase
520	BW943_RS00870	39.3008	isoleucine--tRNA ligase
511	BW943_RS00835	16.4557	cell division protein FtsA
503	BW943_RS00410	47.983	acetyl-CoA carboxylase biotin carboxylase subunit
503	BW943_RS02730	24.2424	glutamyl aminopeptidase
480	BW943_RS06920	22.9075	2-deoxyribose-5-phosphate aldolase
474	BW943_RS07200	31.4136	DNA polymerase III subunit beta
466	BW943_RS00530	43.0584	glutamyl-tRNA(Gln) amidotransferase subunit A
434	BW943_RS00330	21.5278	histidine triad protein
419	BW943_RS01790	15.748	tRNA (adenosine(37)-N6)-threonylcarbamoyltransferase complex dimerization subunit type 1 TsaB
413	BW943_RS06125	27.3973	hypothetical protein
411	BW943_RS06105	46.0377	UMP kinase
393	BW943_RS07580	58.0247	peptide chain release factor 1
393	BW943_RS00150	59.3923	glycine--tRNA ligase subunit alpha
383	BW943_RS05575	21.3483	hypothetical protein
372	BW943_RS06450	26.3736	RNA-binding protein
346	BW943_RS07065	33.3333	Asp23/Gls24 family envelope stress response protein
344	BW943_RS04060	33.0645	ribosomal large subunit pseudouridine synthase B
341	BW943_RS07105	53.8462	ABC transporter ATP-binding protein
336	BW943_RS00810	60.9351	translational GTPase TypA
333	BW943_RS04440	29.4643	tRNA guanosine(34) transglycosylase Tgt
330	BW943_RS03740	26.4095	methionyl-tRNA formyltransferase
314	BW943_RS02920	20.9622	ribonuclease J
309	BW943_RS01925	13.963	TatD family hydrolase
303	BW943_RS03680	15.777	penicillin-binding protein 1A
289	BW943_RS07970	42.6606	uridine kinase
261	BW943_RS04640	5.625	preprotein translocase subunit YajC
253	BW943_RS03720	33.5793	ribonuclease Y
249	BW943_RS01390	45.7778	asparagine--tRNA ligase
247	BW943_RS09995	42.8571	DNA-binding response regulator
232	BW943_RS08625	45.4787	phenylalanine--tRNA ligase subunit alpha
225	BW943_RS08610	44.1648	UDP-N-acetylglucosamine 1-carboxyvinyltransferase
220	BW943_RS01580	6.87285	septation ring formation regulator EzrA
200	BW943_RS01705	27.3333	ATP synthase subunit gamma
190	BW943_RS05775	23.1818	nicotinate-nicotinamide nucleotide adenylyltransferase
186	BW943_RS00890	25.3165	hypothetical protein
184	BW943_RS04355	67.5851	elongation factor 4
177	BW943_RS05635	40.8791	UDP-N-acetylmuramate--L-alanine ligase
174	BW943_RS01540	48.7569	ribonucleoside-diphosphate reductase subunit alpha
173	BW943_RS07110	25.7336	Fe-S cluster assembly protein SufD
173	BW943_RS09550	47.6395	cell division ATP-binding protein FtsE
169	BW943_RS00415	43.6364	beta-hydroxyacyl-ACP dehydratase
153	BW943_RS01715	19.5122	ATP synthase epsilon chain
148	BW943_RS01400	38.5852	RNase adaptor protein RapZ
143	BW943_RS03295	21.4286	NAD(+) kinase
142	BW943_RS03715	37.7246	S-ribosylhomocysteine lyase
141	BW943_RS00405	39.3939	acetyl-CoA carboxylase carboxyl transferase subunit beta
138	BW943_RS04625	60.6061	metalloprotease RseP
138	BW943_RS01575	23.5955	DNA gyrase subunit B
128	BW943_RS00450	25.8359	3-oxoacyl-ACP synthase III
127	BW943_RS00310	12.4555	aminoglycoside phosphotransferase
124	BW943_RS06815	40.4255	transcriptional regulator Spx
123	BW943_RS03910	24.7788	thymidylate kinase
122	BW943_RS02270	46.6667	adenylosuccinate lyase
118	BW943_RS03270	9.01639	cysteine desulfurase
116	BW943_RS03215	32.7974	UDP-N-acetylenolpyruvoylglucosamine reductase
112	BW943_RS04100	38.2671	hypothetical protein
112	BW943_RS03670	6.66667	NAD(+) synthetase
111	BW943_RS07800	18.8347	RNA-binding transcriptional accessory protein
106	BW943_RS03890	28.6184	rRNA (cytidine-2-O-)-methyltransferase
104	BW943_RS07570	14.4876	threonylcarbamoyl-AMP synthase
101	BW943_RS06850	47.6015	phosphate ABC transporter ATP-binding protein
97.3	BW943_RS01535	19.2192	ribonucleoside-diphosphate reductase
91.5	BW943_RS04240	30.5085	ribose-5-phosphate isomerase
89.1	BW943_RS07355	51.9182	tRNA(5-methylaminomethyl-2-thiouridine)- methyltransferase
86.2	BW943_RS05650	58.0866	ribosome biogenesis GTPase Der
86.1	BW943_RS02865	12.1269	membrane protein
84.3	BW943_RS02665	38.6667	Holliday junction resolvase RuvX
83.5	BW943_RS06440	24.6445	ribosome maturation factor RimM
80.4	BW943_RS01640	31.1594	DNA ligase (NAD(+)) LigA
77	BW943_RS04160	35.5958	DNA topoisomerase IV subunit B
71.5	BW943_RS08715	19.5929	aminotransferase V
70.5	BW943_RS07585	38.0734	thymidine kinase
68.7	BW943_RS07195	36.4865	hypothetical protein
67.4	BW943_RS02870	38.3592	UDP-N-acetylmuramyl peptide synthase
67.1	BW943_RS00170	22.1945	N-acetylglucosamine-6-phosphate deacetylase
66	BW943_RS07940	17.3228	O-methyltransferase
65.4	BW943_RS01385	26.601	aspartate aminotransferase
64.7	BW943_RS06510	31.5625	RNA pseudouridine synthase
63.3	BW943_RS00945	36.3636	TlyA family rRNA (cytidine-2-O)-methyltransferase
63	BW943_RS05765	12.8788	ribosome silencing factor RsfS
62.9	BW943_RS06005	19.697	ADP-ribose pyrophosphatase
59.5	BW943_RS06130	34.321	PhoH family protein
59.2	BW943_RS03025	9.57854	cystathionine beta-lyase
58.9	BW943_RS06430	9.06516	ferredoxin--NADP(+) reductase
57.6	BW943_RS02100	38.3117	deoxyuridine 5-triphosphate nucleotidohydrolase
57	BW943_RS06845	42.8571	phosphate ABC transporter, permease protein PstA
55.4	BW943_RS00760	23.9234	rRNA methyltransferase
54	BW943_RS05770	24.8837	HD domain-containing protein
54	BW943_RS03140	15.9574	dihydrofolate reductase
54	BW943_RS01760	20.283	aminoacetone oxidase family FAD-binding enzyme
53.5	BW943_RS04635	29.5019	isoprenyl transferase
49.1	BW943_RS09655	22.4449	tRNA preQ1(34) S-adenosylmethionine ribosyltransferase-isomerase QueA
49.1	BW943_RS03940	48.0226	UDP-N-acetylmuramoylalanyl-D-glutamate--2, 6-diaminopimelate ligase
48.2	BW943_RS04730	31.4815	50S ribosomal protein L11 methyltransferase
47.5	BW943_RS04085	18.232	phosphodiesterase
46.4	BW943_RS07120	21.8182	iron-sulfur cluster assembly scaffold protein
45.7	BW943_RS07345	40.7796	tRNA uridine-5-carboxymethylaminomethyl(34) synthesis enzyme MnmG
45.6	BW943_RS09270	19.7368	alanine racemase
45.3	BW943_RS07165	25.4386	hypothetical protein
45.1	BW943_RS08720	36.5385	tRNA 4-thiouridine(8) synthase ThiI
44	BW943_RS05215	20.1717	1,2-diacylglycerol 3-glucosyltransferase
43.5	BW943_RS00940	23.0519	geranyltranstransferase
42.9	BW943_RS05665	36.5269	transcriptional regulator NrdR
42.2	BW943_RS05430	44.2907	cysteine--tRNA ligase
42.2	BW943_RS03135	33.4043	thymidylate synthase
41.8	BW943_RS09555	40.4313	peptide chain release factor 2
41.3	BW943_RS00305	39.2857	tRNA (guanosine(46)-N7)-methyltransferase TrmB
41.2	BW943_RS02045	10.6109	membrane protein
40.2	BW943_RS09820	24.2268	phosphopantothenoylcysteine decarboxylase
39.7	BW943_RS06995	30.5344	tRNA pseudouridine(38-40) synthase TruA
39.6	BW943_RS01060	24.5238	CCA tRNA nucleotidyltransferase
39.3	BW943_RS03725	53.6364	guanylate kinase
36.9	BW943_RS02340	7.00637	MATE family multidrug exporter
33.7	BW943_RS03770	29.2237	DNA-binding response regulator
33.6	BW943_RS04150	35.7058	DNA topoisomerase IV subunit A
33.6	BW943_RS04290	47.9393	tRNA uridine-5-carboxymethylaminomethyl(34) synthesis GTPase MnmE
33.1	BW943_RS02945	8.64486	hypothetical protein
33	BW943_RS00495	22.5092	histidine phosphatase family protein
32.4	BW943_RS07115	15.3302	cysteine desulfurase
31.9	BW943_RS00290	17.6768	ribosome maturation factor RimP
31.1	BW943_RS05760	27.1605	SAM-dependent methyltransferase
31.1	BW943_RS00955	18.7279	DNA repair protein RecN
29.5	BW943_RS08810	15.6962	endonuclease MutS2
29.4	BW943_RS03035	19.8777	tRNA (adenosine(37)-N6)-dimethylallyltransferase MiaA
22.8	BW943_RS04055	9.90099	membrane protein insertion efficiency factor YidD
22.6	BW943_RS05680	10	DNA-binding protein
22.6	BW943_RS08685	10.7579	SAM-dependent methyltransferase
21.5	BW943_RS07380	23.9852	energy-coupling factor transporter protein EcfT
20.5	BW943_RS06905	27.3312	type I pantothenate kinase
20.2	BW943_RS06870	47.4359	DNA-binding response regulator
20.1	BW943_RS03735	14.4785	primosomal protein N
19.4	BW943_RS01405	38.4848	YvcK family protein
19.4	BW943_RS07220	16.4634	23S rRNA (pseudouridine(1915)-N(3))-methyltransferase RlmH
19.2	BW943_RS07495	52.5862	DNA-binding protein
18.8	BW943_RS07395	29.4118	CDP-diacylglycerol--glycerol-3-phosphate 3-phosphatidyltransferase
18.4	BW943_RS05165	32.9193	SsrA-binding protein
17.8	BW943_RS02605	15.9587	DNA mismatch repair protein MutS
17.3	BW943_RS06810	16.6667	riboflavin biosynthesis protein RibF
16.9	BW943_RS07490	26.5101	GntR family transcriptional regulator
16.9	BW943_RS07390	22.8571	energy-coupling factor transporter ATPase
16.4	BW943_RS06115	12.5	S1 RNA-binding protein
16.4	BW943_RS03780	27.5081	hypothetical protein
16.4	BW943_RS10095	12.0603	chromosome segregation protein SMC
15.6	BW943_RS05755	19.5755	hypothetical protein
15.4	BW943_RS03220	16.2844	spermidine/putrescine ABC transporter ATP-binding protein
15	BW943_RS07125	43.215	Fe-S cluster assembly protein SufB
14.3	BW943_RS02990	21.5859	endonuclease III
13.7	BW943_RS03975	38.4058	pyruvate formate lyase-activating protein
13.6	BW943_RS05645	13.7218	RNA helicase
12.6	BW943_RS03285	15.0485	adenylate cyclase
10.8	BW943_RS05790	13.5097	haloacid dehalogenase
10.8	BW943_RS02110	19.4313	multidrug ABC transporter permease
10.7	BW943_RS05610	16.6667	acylphosphatase
10.3	BW943_RS00795	6.93069	hypothetical protein
10.2	BW943_RS08790	10.6828	exodeoxyribonuclease V subunit alpha
9.97	BW943_RS03935	12.415	polysaccharide biosynthesis protein
9.83	BW943_RS04070	19.2913	segregation/condensation protein A
9.52	BW943_RS07550	10.8491	hypothetical protein
9.35	BW943_RS06825	12.5874	inositol monophosphatase
9.06	BW943_RS07990	26.5139	DNA polymerase III subunit gamma/tau
8.97	BW943_RS00275	6.08696	hypothetical protein
8.71	BW943_RS01030	51.2315	recombination protein RecR
8.07	BW943_RS02280	48.4932	Holliday junction branch migration DNA helicase RuvB
7.88	BW943_RS02095	47.3573	DNA repair protein RadA
7.38	BW943_RS00860	6.10169	RNA-binding protein
7.26	BW943_RS09775	10.8197	DNA processing protein DprA
6.9	BW943_RS07420	12.3684	DNA replication and repair protein RecF
6.65	BW943_RS00845	25.5411	YggS family pyridoxal phosphate enzyme
6.57	BW943_RS08780	24.933	DNA polymerase IV
6.51	BW943_RS01410	18.5304	sporulation protein
4.5	BW943_RS03790	17.2727	YigZ family protein
4.18	BW943_RS04765	22.049	recombinase RarA
3.48	BW943_RS07405	6.50759	peptidase M16
3.38	BW943_RS03985	17.1053	SAM-dependent methyltransferase
2.96	BW943_RS02570	17.9878	membrane protein
2.61	BW943_RS06945	16.2202	ABC transporter permease
2.23	BW943_RS09540	15.5738	hypothetical protein
2.15	BW943_RS04725	13.2075	16S rRNA (uracil(1498)-N(3))-methyltransferase
2.05	BW943_RS04050	34.8259	tRNA (uridine(34)/cytosine(34)/5- carboxymethylaminomethyluridine(34)-2-O)- methyltransferase TrmL
1.89	BW943_RS03010	21.6146	single-stranded-DNA-specific exonuclease RecJ
1.69	BW943_RS05655	18.6709	primosomal protein DnaI
1.4	BW943_RS09780	26.1993	ribonuclease HII
0.515	BW943_RS04080	10.9756	CBS domain-containing protein
0.455	BW943_RS07385	29.8969	energy-coupling factor transporter ATPase
0.277	BW943_RS09650	19.6721	glucosamine-6-phosphate deaminase

## Sheet: Distances
Table S3, tab G. Modal codon usage distances calculated as by Karberg et al. (2011)
Bacillus subtilis subsp. spizizenii TU B10
	HEP_cr	HEP_vr	HEP_sim_cr	HEP_sim_vr	LEP_cr	LEP_vr	LEP_sim_vr	C1	C3	C6	C10	singletons	HEP	HEP_sim	LEP	LEP_sim
HEP_cr	0	0.633	1.058	0.8865	1.2674	1.2504	1.127	1.1631	1.1554	1.1281	0.8564	1.1589	0.2326	1.0454	1.2693	1.1342
HEP_vr	0.633	0	0.6856	0.4597	0.9316	0.8715	0.7582	0.8266	0.8251	0.8107	0.57	0.7618	0.5695	0.7075	0.8955	0.7985
HEP_sim_cr	1.058	0.6856	0	0.4688	0.7365	0.6914	0.4948	0.6998	0.7018	0.7047	0.6428	0.5964	1.0663	0.4124	0.7303	0.4544
HEP_sim_vr	0.8865	0.4597	0.4688	0	0.8511	0.7807	0.5704	0.7121	0.7138	0.7032	0.5137	0.5681	0.855	0.3247	0.8025	0.543
LEP_cr	1.2674	0.9316	0.7365	0.8511	0	0.3396	0.4393	0.326	0.3303	0.35	0.5508	0.4164	1.304	0.8899	0.2855	0.599
LEP_vr	1.2504	0.8715	0.6914	0.7807	0.3396	0	0.3438	0.2825	0.29	0.3131	0.5138	0.3944	1.2739	0.8502	0.1972	0.5531
LEP_sim_vr	1.127	0.7582	0.4948	0.5704	0.4393	0.3438	0	0.4108	0.4188	0.4241	0.4719	0.3144	1.1522	0.5949	0.4	0.2345
C1	1.1631	0.8266	0.6998	0.7121	0.326	0.2825	0.4108	0	0.0203	0.0529	0.352	0.2918	1.1908	0.787	0.2344	0.598
C3	1.1554	0.8251	0.7018	0.7138	0.3303	0.29	0.4188	0.0203	0	0.0414	0.3473	0.3035	1.1836	0.7893	0.2405	0.6057
C6	1.1281	0.8107	0.7047	0.7032	0.35	0.3131	0.4241	0.0529	0.0414	0	0.3171	0.3057	1.1603	0.7812	0.2671	0.6108
C10	0.8564	0.57	0.6428	0.5137	0.5508	0.5138	0.4719	0.352	0.3473	0.3171	0	0.3746	0.8785	0.6754	0.4986	0.6134
singletons	1.1589	0.7618	0.5964	0.5681	0.4164	0.3944	0.3144	0.2918	0.3035	0.3057	0.3746	0	1.1746	0.6115	0.3836	0.4497
HEP	0.2326	0.5695	1.0663	0.855	1.304	1.2739	1.1522	1.1908	1.1836	1.1603	0.8785	1.1746	0	1.038	1.2913	1.1674
HEP_sim	1.0454	0.7075	0.4124	0.3247	0.8899	0.8502	0.5949	0.787	0.7893	0.7812	0.6754	0.6115	1.038	0	0.8741	0.5305
LEP	1.2693	0.8955	0.7303	0.8025	0.2855	0.1972	0.4	0.2344	0.2405	0.2671	0.4986	0.3836	1.2913	0.8741	0	0.6078
LEP_sim	1.1342	0.7985	0.4544	0.543	0.599	0.5531	0.2345	0.598	0.6057	0.6108	0.6134	0.4497	1.1674	0.5305	0.6078	0
Bacteroides vulgatus ATCC 8482
	"HEP_cr"	HEP_vr	HEP_sim_cr	HEP_sim_vr	LEP_cr	LEP_vr	LEP_sim_vr	C1	C3	C5	C6	singletons	HEP	HEP_sim	LEP	LEP_sim
HEP_cr	0	0.3748	0.949	0.6692	0.7407	0.7898	0.9194	0.8178	0.78	0.7498	0.7435	1.0275	0.2229	0.9468	0.7345	1.0258
HEP_vr	0.3748	0	0.8189	0.4876	0.6759	0.6657	0.7536	0.7053	0.6596	0.6178	0.6109	0.8948	0.308	0.8016	0.669	0.8694
HEP_sim_cr	0.949	0.8189	0	0.4488	0.7431	0.6376	0.4025	0.6176	0.6095	0.5748	0.5691	0.5472	0.9372	0.3057	0.7725	0.3953
HEP_sim_vr	0.6692	0.4876	0.4488	0	0.6678	0.5455	0.3886	0.5352	0.5143	0.4686	0.4648	0.554	0.623	0.3457	0.6588	0.492
LEP_cr	0.7407	0.6759	0.7431	0.6678	0	0.3503	0.5927	0.3717	0.3309	0.326	0.3142	0.8582	0.7866	0.814	0.2825	0.7717
LEP_vr	0.7898	0.6657	0.6376	0.5455	0.3503	0	0.3808	0.3059	0.2698	0.2396	0.2371	0.7366	0.812	0.6979	0.3735	0.5879
LEP_sim_vr	0.9194	0.7536	0.4025	0.3886	0.5927	0.3808	0	0.4471	0.4356	0.392	0.3895	0.6434	0.9154	0.4219	0.6047	0.227
C1	0.8178	0.7053	0.6176	0.5352	0.3717	0.3059	0.4471	0	0.086	0.1515	0.1747	0.611	0.8193	0.6428	0.2888	0.627
C3	0.78	0.6596	0.6095	0.5143	0.3309	0.2698	0.4356	0.086	0	0.0841	0.1037	0.6193	0.7785	0.6397	0.2829	0.6249
C5	0.7498	0.6178	0.5748	0.4686	0.326	0.2396	0.392	0.1515	0.0841	0	0.0294	0.6128	0.7459	0.6046	0.3134	0.5907
C6	0.7435	0.6109	0.5691	0.4648	0.3142	0.2371	0.3895	0.1747	0.1037	0.0294	0	0.6164	0.7408	0.6013	0.3184	0.5906
singletons	1.0275	0.8948	0.5472	0.554	0.8582	0.7366	0.6434	0.611	0.6193	0.6128	0.6164	0	0.9671	0.5137	0.8267	0.7254
HEP	0.2229	0.308	0.9372	0.623	0.7866	0.812	0.9154	0.8193	0.7785	0.7459	0.7408	0.9671	0	0.9225	0.7629	1.0284
HEP_sim	0.9468	0.8016	0.3057	0.3457	0.814	0.6979	0.4219	0.6428	0.6397	0.6046	0.6013	0.5137	0.9225	0	0.8039	0.4164
LEP	0.7345	0.669	0.7725	0.6588	0.2825	0.3735	0.6047	0.2888	0.2829	0.3134	0.3184	0.8267	0.7629	0.8039	0	0.7818
LEP_sim	1.0258	0.8694	0.3953	0.492	0.7717	0.5879	0.227	0.627	0.6249	0.5907	0.5906	0.7254	1.0284	0.4164	0.7818	0
Sulfurospirillum multivorans DSM12446
	HEP_cr	HEP_vr	HEP_sim_cr	HEP_sim_vr	LEP_cr	LEP_vr	LEP_sim_vr	C1	C3	C6	C8	singletons	HEP	HEP_sim	LEP	LEP_sim
HEP_cr	0	0.3773	0.7494	0.5966	0.7887	0.8274	0.7556	0.792	0.767	0.6942	0.6321	0.6644	0.2138	0.8036	0.8211	0.8122
HEP_vr	0.3773	0	0.6242	0.4396	0.6055	0.6972	0.607	0.6354	0.6214	0.5647	0.501	0.5326	0.3247	0.6865	0.6869	0.6694
HEP_sim_cr	0.7494	0.6242	0	0.4502	0.7533	0.8444	0.4834	0.8246	0.8317	0.8037	0.765	0.5437	0.7887	0.5132	0.8671	0.5088
HEP_sim_vr	0.5966	0.4396	0.4502	0	0.7305	0.7965	0.2767	0.7775	0.7727	0.7246	0.6602	0.3014	0.5547	0.2772	0.8185	0.3093
LEP_cr	0.7887	0.6055	0.7533	0.7305	0	0.3371	0.7161	0.2444	0.2581	0.2737	0.3118	0.7208	0.7917	0.9142	0.2577	0.8294
LEP_vr	0.8274	0.6972	0.8444	0.7965	0.3371	0	0.7632	0.2084	0.216	0.2416	0.2838	0.7436	0.8008	0.9573	0.1652	0.8852
LEP_sim_vr	0.7556	0.607	0.4834	0.2767	0.7161	0.7632	0	0.7655	0.7625	0.7189	0.6662	0.3231	0.7257	0.3075	0.7885	0.1463
C1	0.792	0.6354	0.8246	0.7775	0.2444	0.2084	0.7655	0	0.0525	0.1317	0.2019	0.7455	0.7768	0.9587	0.1373	0.8803
C3	0.767	0.6214	0.8317	0.7727	0.2581	0.216	0.7625	0.0525	0	0.0886	0.1642	0.7415	0.7429	0.9532	0.1323	0.8767
C6	0.6942	0.5647	0.8037	0.7246	0.2737	0.2416	0.7189	0.1317	0.0886	0	0.0872	0.6987	0.665	0.9081	0.1675	0.832
C8	0.6321	0.501	0.765	0.6602	0.3118	0.2838	0.6662	0.2019	0.1642	0.0872	0	0.6372	0.5974	0.8482	0.2292	0.7757
singletons	0.6644	0.5326	0.5437	0.3014	0.7208	0.7436	0.3231	0.7455	0.7415	0.6987	0.6372	0	0.6018	0.3674	0.769	0.3642
HEP	0.2138	0.3247	0.7887	0.5547	0.7917	0.8008	0.7257	0.7768	0.7429	0.665	0.5974	0.6018	0	0.7699	0.7987	0.7848
HEP_sim	0.8036	0.6865	0.5132	0.2772	0.9142	0.9573	0.3075	0.9587	0.9532	0.9081	0.8482	0.3674	0.7699	0	0.9867	0.2752
LEP	0.8211	0.6869	0.8671	0.8185	0.2577	0.1652	0.7885	0.1373	0.1323	0.1675	0.2292	0.769	0.7987	0.9867	0	0.9044
LEP_sim	0.8122	0.6694	0.5088	0.3093	0.8294	0.8852	0.1463	0.8803	0.8767	0.832	0.7757	0.3642	0.7848	0.2752	0.9044	0
Mycobacterium fortuitum subsp. fortuitum DSM46621
	HEP_cr	HEP_vr	HEP_sim_cr	HEP_sim_vr	LEP_cr	LEP_vr	LEP_sim_vr	C1	C5	C9	C12	singletons	HEP	HEP_sim	LEP	LEP_sim
HEP_cr	0	0.674	0.8208	0.6183	0.6703	0.5684	0.6494	0.4391	0.4094	0.3741	0.3329	0.7855	0.1527	0.7053	0.4467	0.7458
HEP_vr	0.674	0	0.6652	0.5399	0.7293	0.5238	0.5974	0.5384	0.5447	0.5701	0.5832	0.6051	0.6909	0.7233	0.548	0.7109
HEP_sim_cr	0.8208	0.6652	0	0.3916	0.6613	0.6012	0.4598	0.6546	0.6932	0.7204	0.7168	0.509	0.8529	0.4976	0.651	0.4679
HEP_sim_vr	0.6183	0.5399	0.3916	0	0.6173	0.4827	0.3099	0.4784	0.5035	0.5267	0.5252	0.5249	0.6329	0.3359	0.5033	0.3729
LEP_cr	0.6703	0.7293	0.6613	0.6173	0	0.4957	0.6345	0.4975	0.5358	0.5534	0.5446	0.5926	0.7297	0.794	0.4486	0.7295
LEP_vr	0.5684	0.5238	0.6012	0.4827	0.4957	0	0.4237	0.2696	0.3097	0.3457	0.3584	0.4527	0.6064	0.6381	0.2258	0.5952
LEP_sim_vr	0.6494	0.5974	0.4598	0.3099	0.6345	0.4237	0	0.3948	0.4174	0.4435	0.4585	0.5066	0.6591	0.3207	0.4238	0.1908
C1	0.4391	0.5384	0.6546	0.4784	0.4975	0.2696	0.3948	0	0.0707	0.1222	0.1536	0.5053	0.4607	0.5506	0.1776	0.5542
C5	0.4094	0.5447	0.6932	0.5035	0.5358	0.3097	0.4174	0.0707	0	0.0609	0.1055	0.5627	0.42	0.557	0.192	0.569
C9	0.3741	0.5701	0.7204	0.5267	0.5534	0.3457	0.4435	0.1222	0.0609	0	0.0624	0.6081	0.3828	0.5713	0.2064	0.5837
C12	0.3329	0.5832	0.7168	0.5252	0.5446	0.3584	0.4585	0.1536	0.1055	0.0624	0	0.622	0.3404	0.5737	0.2127	0.5919
singletons	0.7855	0.6051	0.509	0.5249	0.5926	0.4527	0.5066	0.5053	0.5627	0.6081	0.622	0	0.8169	0.6818	0.5501	0.628
HEP	0.1527	0.6909	0.8529	0.6329	0.7297	0.6064	0.6591	0.4607	0.42	0.3828	0.3404	0.8169	0	0.7017	0.4868	0.7517
HEP_sim	0.7053	0.7233	0.4976	0.3359	0.794	0.6381	0.3207	0.5506	0.557	0.5713	0.5737	0.6818	0.7017	0	0.6135	0.2874
LEP	0.4467	0.548	0.651	0.5033	0.4486	0.2258	0.4238	0.1776	0.192	0.2064	0.2127	0.5501	0.4868	0.6135	0	0.5867
LEP_sim	0.7458	0.7109	0.4679	0.3729	0.7295	0.5952	0.1908	0.5542	0.569	0.5837	0.5919	0.628	0.7517	0.2874	0.5867	0
Streptococcus equi strain ATCC 33398
	HEP_cr	HEP_vr	HEP_sim_cr	HEP_sim_vr	LEP_cr	LEP_vr	LEP_sim_vr	C1	C5	C9	C10	singletons	HEP	HEP_sim	LEP	LEP_sim
HEP_cr	0	0.6124	1.1021	0.8094	1.1483	1.1545	1.0985	1.1158	1.0827	1.0798	1.075	1.1447	0.2148	1.0568	1.1485	1.0835
HEP_vr	0.6124	0	0.819	0.5313	0.9078	0.9207	0.8117	0.9066	0.9001	0.903	0.8988	0.8849	0.6109	0.835	0.924	0.7957
HEP_sim_cr	1.1021	0.819	0	0.5436	0.5265	0.6713	0.4404	0.632	0.6413	0.6461	0.6462	0.5679	1.1197	0.5195	0.6544	0.3841
HEP_sim_vr	0.8094	0.5313	0.5436	0	0.7146	0.7447	0.5373	0.7237	0.7251	0.7349	0.7316	0.5503	0.8056	0.3657	0.7466	0.4471
LEP_cr	1.1483	0.9078	0.5265	0.7146	0	0.3867	0.3237	0.2946	0.3152	0.3238	0.3267	0.6104	1.1629	0.7472	0.322	0.4857
LEP_vr	1.1545	0.9207	0.6713	0.7447	0.3867	0	0.3468	0.2626	0.291	0.2941	0.2987	0.6237	1.1877	0.84	0.1337	0.5997
LEP_sim_vr	1.0985	0.8117	0.4404	0.5373	0.3237	0.3468	0	0.3446	0.3766	0.3903	0.392	0.4549	1.1158	0.5932	0.3501	0.2635
C1	1.1158	0.9066	0.632	0.7237	0.2946	0.2626	0.3446	0	0.0646	0.0916	0.0989	0.5782	1.1365	0.7755	0.1982	0.5626
C5	1.0827	0.9001	0.6413	0.7251	0.3152	0.291	0.3766	0.0646	0	0.0433	0.0491	0.6106	1.1027	0.7872	0.2225	0.5878
C9	1.0798	0.903	0.6461	0.7349	0.3238	0.2941	0.3903	0.0916	0.0433	0	0.0119	0.6332	1.1008	0.8015	0.2252	0.602
C10	1.075	0.8988	0.6462	0.7316	0.3267	0.2987	0.392	0.0989	0.0491	0.0119	0	0.6356	1.0955	0.8009	0.2306	0.6032
singletons	1.1447	0.8849	0.5679	0.5503	0.6104	0.6237	0.4549	0.5782	0.6106	0.6332	0.6356	0	1.1411	0.4803	0.6215	0.4472
HEP	0.2148	0.6109	1.1197	0.8056	1.1629	1.1877	1.1158	1.1365	1.1027	1.1008	1.0955	1.1411	0	1.0341	1.1776	1.1012
HEP_sim	1.0568	0.835	0.5195	0.3657	0.7472	0.84	0.5932	0.7755	0.7872	0.8015	0.8009	0.4803	1.0341	0	0.8156	0.4532
LEP	1.1485	0.924	0.6544	0.7466	0.322	0.1337	0.3501	0.1982	0.2225	0.2252	0.2306	0.6215	1.1776	0.8156	0	0.5884
LEP_sim	1.0835	0.7957	0.3841	0.4471	0.4857	0.5997	0.2635	0.5626	0.5878	0.602	0.6032	0.4472	1.1012	0.4532	0.5884	0
Yersinia enterocolitica subsp. Palearctica (Y11)
	HEP_cr	HEP_vr	HEP_sim_cr	HEP_sim_vr	LEP_cr	LEP_vr	LEP_sim_vr	C1	C5	C9	C13	singletons	HEP	HEP_sim	LEP	LEP_sim
HEP_cr	0	0.4159	1.0446	0.8202	0.6301	0.74	0.8973	0.7717	0.7245	0.6807	0.64	1.0651	0.3448	0.9891	0.7304	1.0746
HEP_vr	0.4159	0	0.9604	0.6371	0.4531	0.4596	0.7173	0.531	0.4918	0.4488	0.4141	0.8263	0.262	0.8658	0.4766	0.9663
HEP_sim_cr	1.0446	0.9604	0	0.592	0.841	0.9281	0.558	0.879	0.8879	0.8856	0.8924	0.8802	1.032	0.4887	0.9431	0.5899
HEP_sim_vr	0.8202	0.6371	0.592	0	0.5475	0.5889	0.2375	0.572	0.5749	0.5665	0.5692	0.6657	0.7664	0.257	0.6058	0.4094
LEP_cr	0.6301	0.4531	0.841	0.5475	0	0.341	0.5574	0.2801	0.2577	0.2409	0.2376	0.7029	0.4898	0.7422	0.2384	0.8126
LEP_vr	0.74	0.4596	0.9281	0.5889	0.341	0	0.6019	0.2286	0.2014	0.1913	0.1996	0.6551	0.5174	0.8061	0.1873	0.8944
LEP_sim_vr	0.8973	0.7173	0.558	0.2375	0.5574	0.6019	0	0.5921	0.5977	0.5902	0.5959	0.7495	0.826	0.3092	0.6237	0.3008
C1	0.7717	0.531	0.879	0.572	0.2801	0.2286	0.5921	0	0.065	0.1167	0.1651	0.5804	0.5511	0.7641	0.2004	0.8722
C5	0.7245	0.4918	0.8879	0.5749	0.2577	0.2014	0.5977	0.065	0	0.0552	0.1055	0.6191	0.5048	0.7763	0.1669	0.8807
C9	0.6807	0.4488	0.8856	0.5665	0.2409	0.1913	0.5902	0.1167	0.0552	0	0.0567	0.6411	0.4616	0.7755	0.1568	0.8762
C13	0.64	0.4141	0.8924	0.5692	0.2376	0.1996	0.5959	0.1651	0.1055	0.0567	0	0.6636	0.4231	0.7831	0.1712	0.8798
singletons	1.0651	0.8263	0.8802	0.6657	0.7029	0.6551	0.7495	0.5804	0.6191	0.6411	0.6636	0	0.9275	0.7493	0.6987	0.9588
HEP	0.3448	0.262	1.032	0.7664	0.4898	0.5174	0.826	0.5511	0.5048	0.4616	0.4231	0.9275	0	0.9857	0.5144	1.0811
HEP_sim	0.9891	0.8658	0.4887	0.257	0.7422	0.8061	0.3092	0.7641	0.7763	0.7755	0.7831	0.7493	0.9857	0	0.8259	0.3051
LEP	0.7304	0.4766	0.9431	0.6058	0.2384	0.1873	0.6237	0.2004	0.1669	0.1568	0.1712	0.6987	0.5144	0.8259	0	0.9051
LEP_sim	1.0746	0.9663	0.5899	0.4094	0.8126	0.8944	0.3008	0.8722	0.8807	0.8762	0.8798	0.9588	1.0811	0.3051	0.9051	0
